# Supplementary material for: (E)-1-(2,5-Dichloro-3-thien­yl)-3-[4-(dimethyl­amino)phen­yl]prop-2-en-1-one
Source: Acta Crystallogr Sect E Struct Rep Online. 2010 Apr 24;66(Pt 5):o1139. doi: 10.1107/S1600536810014364 (PMC2979294; doi:10.1107/S1600536810014364)
Supplement: Supplementary file 1 [file e-66-o1139-sup1.cif]

##############################################################################
###                                                                        ###
###        Electronic paper (Acta Crystallographica Section E)             ###
###                                                                        ###
##############################################################################
#                                                                            #
# This CIF contains the data in a paper accepted for publication in Acta     #
# Crystallographica Section E. It conforms to the requirements of Notes      #
# for Authors for Section E, and has been peer reviewed under the auspices   #
# of the IUCr Commission on Journals.                                        #
#                                                                            #
# Full details of the Crystallographic Information File format               #
# are given in the paper "The Crystallographic Information File (CIF):       #
# a New Standard Archive File for Crystallography" by S. R. Hall, F. H.      #
# Allen and I. D. Brown [Acta Cryst. (1991), A47, 655-685].                  #
#                                                                            #
# The current version of the core CIF dictionary is obtainable from          #
# ftp://ftp.iucr.org/pub/cif_core.dic. The current version number is 2.4.    #
#                                                                            #
# Software is freely available for graphical display of the structure(s) in  #
# this CIF.  For information consult the CIF home page http://www.iucr.org/  #
# cif/home.html                                                              #
#                                                                            #
# This file may be used for bona fide research purposes within the           #
# scientific community so long as proper attribution is given to the journal # 
# article from which it was obtained.                                        #
#                                                                            #
##############################################################################
                                             
data_I
_audit_creation_method     SHELXL-97
_chemical_name_systematic
;
(<i>E</i>)-1-(2,5-Dichloro-3-thienyl)-3-[4-(dimethylamino)phenyl]prop-2-en-1-one
;
_chemical_name_common     ?
_chemical_formula_moiety     'C15 H13 Cl2 N O S'
_chemical_formula_sum     'C15 H13 Cl2 N O S'
_chemical_formula_iupac     'C15 H13 Cl2 N O S'
_chemical_formula_weight     326.22
_chemical_melting_point     ?
_symmetry_cell_setting     triclinic
_symmetry_space_group_name_H-M     'P -1'
_symmetry_space_group_name_Hall     '-P 1'
loop_
    _symmetry_equiv_pos_as_xyz
    'x, y, z'
    '-x, -y, -z'
_cell_length_a     7.2637(9)
_cell_length_b     8.1136(9)
_cell_length_c     13.478(2)
_cell_angle_alpha     89.011(9)
_cell_angle_beta     79.710(10)
_cell_angle_gamma     73.070(10)
_cell_volume     747.2(2)
_cell_formula_units_Z     2
_cell_measurement_reflns_used     5611
_cell_measurement_theta_min     2.6208
_cell_measurement_theta_max     28.1955
_cell_measurement_temperature     295(2)
_cell_special_details     ?
_exptl_crystal_description     block
_exptl_crystal_colour     yellow
_exptl_crystal_size_max     0.6
_exptl_crystal_size_mid     0.3
_exptl_crystal_size_min     0.3
_exptl_crystal_density_diffrn     1.450
_exptl_crystal_density_meas     ?
_exptl_crystal_density_method     'not measured'
_exptl_crystal_F_000     336
_exptl_absorpt_coefficient_mu     0.568
_exptl_absorpt_correction_type     'multi-scan'
_exptl_absorpt_process_details
;
(CrysAlis Pro; Oxford Diffraction, 2009)
;
_exptl_absorpt_correction_T_min     0.78461
_exptl_absorpt_correction_T_max     1.00000
_diffrn_ambient_temperature     295(2)
_diffrn_radiation_type     MoK\a
_diffrn_radiation_wavelength     0.71073
_diffrn_radiation_source     'Enhance (Mo) X-ray Source'
_diffrn_radiation_monochromator     graphite
_diffrn_measurement_device_type
               'Oxford Diffraction Xcalibur diffractometer with an Eos detector'
_diffrn_measurement_method     '\w scan'
_diffrn_detector_area_resol_mean     16.1544
_diffrn_reflns_number     8710
_diffrn_reflns_av_R_equivalents     0.0178
_diffrn_reflns_av_sigmaI/netI     0.0211
_diffrn_reflns_theta_min     2.63
_diffrn_reflns_theta_max     28.25
_diffrn_reflns_theta_full     25.00
_diffrn_measured_fraction_theta_max     0.851
_diffrn_measured_fraction_theta_full     1.000
_diffrn_reflns_limit_h_min     -9
_diffrn_reflns_limit_h_max     9
_diffrn_reflns_limit_k_min     -10
_diffrn_reflns_limit_k_max     10
_diffrn_reflns_limit_l_min     -17
_diffrn_reflns_limit_l_max     17
_diffrn_standards_number     ?
_diffrn_standards_interval_count     ?
_diffrn_standards_interval_time     ?
_diffrn_standards_decay_%     ?
_refine_special_details
;
Refinement of <i>F</i>^2^ against ALL reflections. The weighted <i>R</i>-factor
wR and goodness of fit <i>S</i> are based on <i>F</i>^2^, conventional
<i>R</i>-factors <i>R</i> are based on <i>F</i>, with <i>F</i> set to zero for
negative <i>F</i>^2^. The threshold expression of <i>F</i>^2^ >
2\s(<i>F</i>^2^) is used only for calculating <i>R</i>-factors(gt) etc. and is
not relevant to the choice of reflections for refinement. <i>R</i>-factors
based on <i>F</i>^2^ are statistically about twice as large as those based on
<i>F</i>, and <i>R</i>- factors based on ALL data will be even larger.
;
_reflns_number_total     3152
_reflns_number_gt     2403
_reflns_threshold_expression     >2\s(I)
_refine_ls_structure_factor_coef     Fsqd
_refine_ls_matrix_type     full
_refine_ls_R_factor_all     0.0528
_refine_ls_R_factor_gt     0.0380
_refine_ls_wR_factor_gt     0.1036
_refine_ls_wR_factor_ref     0.1091
_refine_ls_goodness_of_fit_ref     1.096
_refine_ls_restrained_S_all     1.096
_refine_ls_number_reflns     3152
_refine_ls_number_parameters     184
_refine_ls_number_restraints     0
_refine_ls_hydrogen_treatment     constr
_refine_ls_weighting_scheme     calc
_refine_ls_weighting_details
         'calc w=1/[\s^2^(Fo^2^)+(0.0546P)^2^+0.1725P] where P=(Fo^2^+2Fc^2^)/3'
_atom_sites_solution_hydrogens     geom
_atom_sites_solution_primary     direct
_atom_sites_solution_secondary     difmap
_refine_ls_shift/su_max     0.001
_refine_ls_shift/su_mean     0.000
_refine_diff_density_max     0.370
_refine_diff_density_min     -0.397
_refine_ls_extinction_method     none
_refine_ls_extinction_coef     ?
loop_
    _atom_type_symbol
    _atom_type_description
    _atom_type_scat_dispersion_real
    _atom_type_scat_dispersion_imag
    _atom_type_scat_source
    'C' 'C' 0.0033 0.0016
                         'International Tables Vol C Tables 4.2.6.8 and 6.1.1.4'
    'H' 'H' 0.0000 0.0000
                         'International Tables Vol C Tables 4.2.6.8 and 6.1.1.4'
    'O' 'O' 0.0106 0.0060
                         'International Tables Vol C Tables 4.2.6.8 and 6.1.1.4'
    'S' 'S' 0.1246 0.1234
                         'International Tables Vol C Tables 4.2.6.8 and 6.1.1.4'
    'Cl' 'Cl' 0.1484 0.1585
                         'International Tables Vol C Tables 4.2.6.8 and 6.1.1.4'
    'N' 'N' 0.0061 0.0033
                         'International Tables Vol C Tables 4.2.6.8 and 6.1.1.4'
_computing_data_collection     'CrysAlis Pro (Oxford Diffraction, 2009)'
_computing_cell_refinement     'CrysAlis Pro (Oxford Diffraction, 2009)'
_computing_data_reduction     'CrysAlis Pro (Oxford Diffraction, 2009)'
_computing_structure_solution     'SIR92 (Altomare <i>et al.</i>,  1993)'
_computing_structure_refinement     'SHELXL97 (Sheldrick, 2008)'
_computing_molecular_graphics
;
ORTEP-3 (Farrugia, 1997) and Mercury (Macrae <i>et al.</i>,
2008)
;
_computing_publication_material
;
Stereochemical Workstation Operation Manual (Siemens, 1989) and
SHELXL97 (Sheldrick, 2008)
;
loop_
    _atom_site_type_symbol
    _atom_site_label
    _atom_site_fract_x
    _atom_site_fract_y
    _atom_site_fract_z
    _atom_site_U_iso_or_equiv
    _atom_site_adp_type
    _atom_site_calc_flag
    _atom_site_refinement_flags
    _atom_site_occupancy
    _atom_site_disorder_assembly
    _atom_site_disorder_group
    S S1 0.67788(8) 0.11979(8) 1.11606(4) 0.05238(18) Uani d . 1 . .
    Cl Cl2 0.49256(8) 0.25700(9) 0.94627(4) 0.0620(2) Uani d . 1 . .
    C C2 0.6887(3) 0.2294(3) 1.00611(14) 0.0407(4) Uani d . 1 . .
    C C3 0.8555(3) 0.2780(2) 0.98033(14) 0.0383(4) Uani d . 1 . .
    C C4 0.9777(3) 0.2234(3) 1.05438(15) 0.0431(5) Uani d . 1 . .
    H H4A 1.0980 0.2443 1.0507 0.052 Uiso calc R 1 . .
    Cl Cl5 1.00237(10) 0.05512(9) 1.23148(4) 0.0699(2) Uani d . 1 . .
    C C5 0.9014(3) 0.1398(3) 1.12908(15) 0.0454(5) Uani d . 1 . .
    C C6 0.9255(3) 0.3667(3) 0.89011(15) 0.0432(5) Uani d . 1 . .
    O O6 1.0970(2) 0.3669(2) 0.87491(13) 0.0636(5) Uani d . 1 . .
    C C7 0.7927(3) 0.4499(3) 0.82226(16) 0.0473(5) Uani d . 1 . .
    H H7A 0.6621 0.4519 0.8378 0.057 Uiso calc R 1 . .
    C C8 0.8548(3) 0.5232(3) 0.73845(16) 0.0456(5) Uani d . 1 . .
    H H8A 0.9845 0.5242 0.7283 0.055 Uiso calc R 1 . .
    C C9 0.7452(3) 0.6010(2) 0.66156(15) 0.0412(4) Uani d . 1 . .
    C C10 0.5490(3) 0.6086(3) 0.66361(15) 0.0435(5) Uani d . 1 . .
    H H10A 0.4820 0.5665 0.7188 0.052 Uiso calc R 1 . .
    C C11 0.4534(3) 0.6765(3) 0.58656(15) 0.0435(5) Uani d . 1 . .
    H H11A 0.3233 0.6795 0.5908 0.052 Uiso calc R 1 . .
    C C12 0.5478(3) 0.7420(2) 0.50101(14) 0.0399(4) Uani d . 1 . .
    C C13 0.7440(3) 0.7332(3) 0.49862(16) 0.0489(5) Uani d . 1 . .
    H H13A 0.8125 0.7735 0.4432 0.059 Uiso calc R 1 . .
    C C14 0.8364(3) 0.6662(3) 0.57683(16) 0.0500(5) Uani d . 1 . .
    H H14A 0.9662 0.6641 0.5731 0.060 Uiso calc R 1 . .
    N N15 0.4527(3) 0.8088(2) 0.42422(14) 0.0527(5) Uani d . 1 . .
    C C16 0.2469(4) 0.8283(3) 0.4313(2) 0.0669(7) Uani d . 1 . .
    H H16A 0.2267 0.7165 0.4308 0.100 Uiso calc R 1 . .
    H H16B 0.2015 0.8906 0.3749 0.100 Uiso calc R 1 . .
    H H16C 0.1756 0.8906 0.4929 0.100 Uiso calc R 1 . .
    C C17 0.5519(4) 0.8642(4) 0.33356(17) 0.0657(7) Uani d . 1 . .
    H H17A 0.5962 0.9594 0.3497 0.098 Uiso calc R 1 . .
    H H17B 0.4636 0.8996 0.2868 0.098 Uiso calc R 1 . .
    H H17C 0.6623 0.7707 0.3037 0.098 Uiso calc R 1 . .
loop_
    _atom_site_aniso_label
    _atom_site_aniso_U_11
    _atom_site_aniso_U_22
    _atom_site_aniso_U_33
    _atom_site_aniso_U_12
    _atom_site_aniso_U_13
    _atom_site_aniso_U_23
    S1 0.0501(3) 0.0691(4) 0.0431(3) -0.0253(3) -0.0097(2) 0.0124(3)
    Cl2 0.0468(3) 0.0961(5) 0.0581(4) -0.0360(3) -0.0242(3) 0.0189(3)
    C2 0.0371(10) 0.0488(11) 0.0378(10) -0.0123(9) -0.0117(8) 0.0027(8)
    C3 0.0376(10) 0.0399(10) 0.0387(10) -0.0103(8) -0.0124(8) 0.0024(8)
    C4 0.0383(10) 0.0475(12) 0.0464(11) -0.0125(9) -0.0160(9) 0.0042(9)
    Cl5 0.0750(4) 0.0881(5) 0.0490(3) -0.0178(3) -0.0300(3) 0.0209(3)
    C5 0.0479(11) 0.0516(12) 0.0372(10) -0.0104(9) -0.0162(9) 0.0060(9)
    C6 0.0400(10) 0.0458(11) 0.0467(11) -0.0139(9) -0.0138(9) 0.0059(9)
    O6 0.0461(9) 0.0881(12) 0.0681(11) -0.0317(8) -0.0226(8) 0.0325(9)
    C7 0.0437(11) 0.0525(12) 0.0500(12) -0.0165(10) -0.0170(9) 0.0138(10)
    C8 0.0436(11) 0.0482(12) 0.0490(12) -0.0165(9) -0.0139(9) 0.0072(9)
    C9 0.0448(11) 0.0398(11) 0.0408(10) -0.0144(9) -0.0091(8) 0.0057(8)
    C10 0.0447(11) 0.0474(12) 0.0389(10) -0.0165(9) -0.0046(8) 0.0086(9)
    C11 0.0382(10) 0.0496(12) 0.0436(11) -0.0148(9) -0.0078(8) 0.0083(9)
    C12 0.0451(11) 0.0370(10) 0.0379(10) -0.0119(8) -0.0085(8) 0.0044(8)
    C13 0.0474(12) 0.0568(13) 0.0456(12) -0.0226(10) -0.0054(9) 0.0145(10)
    C14 0.0404(11) 0.0612(14) 0.0528(13) -0.0217(10) -0.0098(9) 0.0138(10)
    N15 0.0540(11) 0.0618(12) 0.0466(10) -0.0205(9) -0.0163(8) 0.0205(8)
    C16 0.0601(15) 0.0778(17) 0.0707(16) -0.0228(13) -0.0302(13) 0.0236(13)
    C17 0.0734(17) 0.0800(17) 0.0454(13) -0.0247(14) -0.0132(12) 0.0191(12)
_geom_special_details
;
All s.u.'s (except the s.u. in the dihedral angle between two l.s. planes) are
estimated using the full covariance matrix. The cell s.u.'s are taken into
account individually in the estimation of s.u.'s in distances, angles and
torsion angles; correlations between s.u.'s in cell parameters are only used
when they are defined by crystal symmetry. An approximate (isotropic)
treatment of cell s.u.'s is used for estimating s.u.'s involving l.s. planes.
;
loop_
    _geom_bond_atom_site_label_1
    _geom_bond_atom_site_label_2
    _geom_bond_site_symmetry_2
    _geom_bond_distance
    _geom_bond_publ_flag
    S1 C2 . 1.717(2) ?
    S1 C5 . 1.717(2) ?
    Cl2 C2 . 1.7175(19) ?
    C2 C3 . 1.366(3) ?
    C3 C4 . 1.433(3) ?
    C3 C6 . 1.489(3) ?
    C4 C5 . 1.333(3) ?
    C4 H4A . 0.9300 ?
    Cl5 C5 . 1.718(2) ?
    C6 O6 . 1.226(2) ?
    C6 C7 . 1.462(3) ?
    C7 C8 . 1.335(3) ?
    C7 H7A . 0.9300 ?
    C8 C9 . 1.444(3) ?
    C8 H8A . 0.9300 ?
    C9 C14 . 1.391(3) ?
    C9 C10 . 1.403(3) ?
    C10 C11 . 1.371(3) ?
    C10 H10A . 0.9300 ?
    C11 C12 . 1.411(3) ?
    C11 H11A . 0.9300 ?
    C12 N15 . 1.364(3) ?
    C12 C13 . 1.401(3) ?
    C13 C14 . 1.371(3) ?
    C13 H13A . 0.9300 ?
    C14 H14A . 0.9300 ?
    N15 C17 . 1.439(3) ?
    N15 C16 . 1.443(3) ?
    C16 H16A . 0.9600 ?
    C16 H16B . 0.9600 ?
    C16 H16C . 0.9600 ?
    C17 H17A . 0.9600 ?
    C17 H17B . 0.9600 ?
    C17 H17C . 0.9600 ?
loop_
    _geom_angle_atom_site_label_1
    _geom_angle_atom_site_label_2
    _geom_angle_atom_site_label_3
    _geom_angle_site_symmetry_1
    _geom_angle_site_symmetry_3
    _geom_angle
    _geom_angle_publ_flag
    C2 S1 C5 . . 89.86(10) ?
    C3 C2 S1 . . 113.70(14) ?
    C3 C2 Cl2 . . 130.86(16) ?
    S1 C2 Cl2 . . 115.43(11) ?
    C2 C3 C4 . . 110.04(18) ?
    C2 C3 C6 . . 130.73(17) ?
    C4 C3 C6 . . 119.18(17) ?
    C5 C4 C3 . . 113.12(18) ?
    C5 C4 H4A . . 123.4 ?
    C3 C4 H4A . . 123.4 ?
    C4 C5 S1 . . 113.29(15) ?
    C4 C5 Cl5 . . 127.12(17) ?
    S1 C5 Cl5 . . 119.59(13) ?
    O6 C6 C7 . . 121.58(19) ?
    O6 C6 C3 . . 117.89(17) ?
    C7 C6 C3 . . 120.54(17) ?
    C8 C7 C6 . . 121.49(19) ?
    C8 C7 H7A . . 119.3 ?
    C6 C7 H7A . . 119.3 ?
    C7 C8 C9 . . 127.96(19) ?
    C7 C8 H8A . . 116.0 ?
    C9 C8 H8A . . 116.0 ?
    C14 C9 C10 . . 116.05(18) ?
    C14 C9 C8 . . 120.06(18) ?
    C10 C9 C8 . . 123.80(18) ?
    C11 C10 C9 . . 121.81(18) ?
    C11 C10 H10A . . 119.1 ?
    C9 C10 H10A . . 119.1 ?
    C10 C11 C12 . . 121.54(19) ?
    C10 C11 H11A . . 119.2 ?
    C12 C11 H11A . . 119.2 ?
    N15 C12 C13 . . 121.88(18) ?
    N15 C12 C11 . . 121.47(19) ?
    C13 C12 C11 . . 116.65(18) ?
    C14 C13 C12 . . 120.89(19) ?
    C14 C13 H13A . . 119.6 ?
    C12 C13 H13A . . 119.6 ?
    C13 C14 C9 . . 123.04(19) ?
    C13 C14 H14A . . 118.5 ?
    C9 C14 H14A . . 118.5 ?
    C12 N15 C17 . . 121.73(19) ?
    C12 N15 C16 . . 121.05(19) ?
    C17 N15 C16 . . 117.22(19) ?
    N15 C16 H16A . . 109.5 ?
    N15 C16 H16B . . 109.5 ?
    H16A C16 H16B . . 109.5 ?
    N15 C16 H16C . . 109.5 ?
    H16A C16 H16C . . 109.5 ?
    H16B C16 H16C . . 109.5 ?
    N15 C17 H17A . . 109.5 ?
    N15 C17 H17B . . 109.5 ?
    H17A C17 H17B . . 109.5 ?
    N15 C17 H17C . . 109.5 ?
    H17A C17 H17C . . 109.5 ?
    H17B C17 H17C . . 109.5 ?
loop_
    _geom_torsion_atom_site_label_1
    _geom_torsion_atom_site_label_2
    _geom_torsion_atom_site_label_3
    _geom_torsion_atom_site_label_4
    _geom_torsion_site_symmetry_1
    _geom_torsion_site_symmetry_2
    _geom_torsion_site_symmetry_3
    _geom_torsion_site_symmetry_4
    _geom_torsion
    _geom_torsion_publ_flag
    C5 S1 C2 C3 . . . . 0.36(17) ?
    C5 S1 C2 Cl2 . . . . 179.45(13) ?
    S1 C2 C3 C4 . . . . -0.3(2) ?
    Cl2 C2 C3 C4 . . . . -179.25(16) ?
    S1 C2 C3 C6 . . . . 176.89(17) ?
    Cl2 C2 C3 C6 . . . . -2.0(4) ?
    C2 C3 C4 C5 . . . . 0.1(3) ?
    C6 C3 C4 C5 . . . . -177.47(18) ?
    C3 C4 C5 S1 . . . . 0.1(2) ?
    C3 C4 C5 Cl5 . . . . -179.88(15) ?
    C2 S1 C5 C4 . . . . -0.28(18) ?
    C2 S1 C5 Cl5 . . . . 179.74(14) ?
    C2 C3 C6 O6 . . . . -166.3(2) ?
    C4 C3 C6 O6 . . . . 10.7(3) ?
    C2 C3 C6 C7 . . . . 13.5(3) ?
    C4 C3 C6 C7 . . . . -169.47(18) ?
    O6 C6 C7 C8 . . . . 3.0(3) ?
    C3 C6 C7 C8 . . . . -176.8(2) ?
    C6 C7 C8 C9 . . . . 176.1(2) ?
    C7 C8 C9 C14 . . . . -177.7(2) ?
    C7 C8 C9 C10 . . . . -1.0(4) ?
    C14 C9 C10 C11 . . . . 0.0(3) ?
    C8 C9 C10 C11 . . . . -176.8(2) ?
    C9 C10 C11 C12 . . . . 0.1(3) ?
    C10 C11 C12 N15 . . . . 179.72(19) ?
    C10 C11 C12 C13 . . . . 0.3(3) ?
    N15 C12 C13 C14 . . . . 179.7(2) ?
    C11 C12 C13 C14 . . . . -0.9(3) ?
    C12 C13 C14 C9 . . . . 1.0(4) ?
    C10 C9 C14 C13 . . . . -0.5(3) ?
    C8 C9 C14 C13 . . . . 176.4(2) ?
    C13 C12 N15 C17 . . . . 4.0(3) ?
    C11 C12 N15 C17 . . . . -175.4(2) ?
    C13 C12 N15 C16 . . . . -175.5(2) ?
    C11 C12 N15 C16 . . . . 5.2(3) ?
loop_
    _geom_hbond_atom_site_label_D
    _geom_hbond_atom_site_label_H
    _geom_hbond_atom_site_label_A
    _geom_hbond_site_symmetry_A
    _geom_hbond_distance_DH
    _geom_hbond_distance_HA
    _geom_hbond_distance_DA
    _geom_hbond_angle_DHA
    C16 H16B Cl5 1_464 0.96 2.72 3.664(2) 168.3
    C16 H16A Cg 2_666 0.96 3.01 3.899(3) 154.8
data_global
_journal_date_recd_electronic     2010-04-07
_journal_date_accepted     2010-04-19
_journal_name_full     'Acta Crystallographica, Section E'
_journal_year     2010
_journal_volume     66
_journal_issue      5
_journal_page_first     o1139
_journal_page_last     o1139
_journal_paper_category     QO
_journal_coeditor_code     IM2193
_publ_contact_author_name     'Grzegorz Dutkiewicz'
_publ_contact_author_address
;
Department of Chemistry
Adam Mickiewicz University
Grunwaldzka 6
60-780 Pozna\'n
Poland
;
_publ_contact_author_email     'gdutkiew@amu.edu.pl'
_publ_contact_author_fax     ?
_publ_contact_author_phone     ?
_publ_section_title
;\
(<i>E</i>)-1-(2,5-Dichloro-3-thienyl)-3-[4-(dimethylamino)phenyl]prop-2-en-1-\
one
;
loop_
    _publ_author_name
    _publ_author_footnote
    _publ_author_address
    'Dutkiewicz, Grzegorz' .
;
Department of Chemistry
Adam Mickiewicz University
Grunwaldzka 6
60-780 Pozna\'n
Poland
;
    'Chidan Kumar, C. S.' .
;
Department of Studies in Chemistry
University of Mysore
Manasagangotri
Mysore 570 006
India
;
    'Yathirajan, H. S.' .
;
Department of Studies in Chemistry
University of Mysore
Manasagangotri
Mysore 570 006
India
;
    'Narayana, B.' .
;
Department of Studies in Chemistry
Mangalore University
Manasagangotri
Mangalagangotri 574 199
India
;
    'Kubicki, Maciej' .
;
Department of Chemistry
Adam Mickiewicz University
Grunwaldzka 6
60-780 Pozna\'n
Poland
;
