# Supplementary material for: (E)-1-(2,5-Dichloro-3-thien­yl)-3-[4-(dimethyl­amino)phen­yl]prop-2-en-1-one
Source: Acta Crystallogr Sect E Struct Rep Online. 2010 Apr 24;66(Pt 5):o1139. doi: 10.1107/S1600536810014364 (PMC2979294; doi:10.1107/S1600536810014364)
Supplement: Supplementary file 2 [file e-66-o1139-Isup2.hkl]

#
# h,k,l, Fc-squared, Fo-squared, sigma(Fo-squared) and status flag
#
data_I
_shelx_title ' hsy803 in P-1'
_shelx_refln_list_code          4
_shelx_F_calc_maximum      204.39
_exptl_crystal_F_000       336.00
_reflns_d_resolution_high  0.7508
 
loop_
 _symmetry_equiv_pos_as_xyz
 'x, y, z'
 '-x, -y, -z'
 
_cell_length_a     7.2637
_cell_length_b     8.1136
_cell_length_c    13.4782
_cell_angle_alpha  89.011
_cell_angle_beta   79.705
_cell_angle_gamma  73.069
 
_shelx_F_squared_multiplier     1.000
 
loop_
 _refln_index_h
 _refln_index_k
 _refln_index_l
 _refln_F_squared_calc
 _refln_F_squared_meas
 _refln_F_squared_sigma
 _refln_observed_status
   1   0   0       70.97       72.73      0.47 o
   2   0   0     1998.08     1987.28      3.84 o
   3   0   0      186.52      256.11      2.87 o
   4   0   0      798.89      810.95      4.57 o
   5   0   0      301.62      295.74      3.43 o
   6   0   0      201.97      216.54      3.61 o
   7   0   0        6.23        4.52      1.47 o
   8   0   0        0.50        0.73      1.44 o
  -8   1   0        0.01       -0.29      1.54 o
  -7   1   0        2.43        0.11      2.01 o
  -6   1   0       58.44       57.31      2.53 o
  -5   1   0       84.17       88.31      3.79 o
  -4   1   0       41.54       40.36      1.81 o
  -3   1   0     1435.65     1348.27     14.96 o
  -2   1   0      554.06      581.28      4.44 o
  -1   1   0      406.92      432.33      2.01 o
   0   1   0       43.54       39.10      0.45 o
   1   1   0      611.02      628.39      5.73 o
   2   1   0       90.12       78.93      0.57 o
   3   1   0     1677.98     1804.97      8.84 o
   4   1   0      945.29      905.18      2.78 o
   5   1   0       20.63       20.02      0.64 o
   6   1   0      139.64      138.60      2.06 o
   7   1   0       71.40       67.16      2.06 o
   8   1   0        0.00       -0.60      1.37 o
  -8   2   0        0.22       -0.05      3.06 o
  -7   2   0        0.02       -1.25      1.86 o
  -6   2   0       15.83       12.94      2.18 o
  -5   2   0      268.56      272.15      8.81 o
  -4   2   0      300.86      272.50      5.87 o
  -3   2   0      583.75      553.06      4.93 o
  -2   2   0       78.21       88.58      0.85 o
  -1   2   0        9.92        9.92      0.34 o
   0   2   0     2982.63     3215.60     18.76 o
   1   2   0    11170.90    10360.24    171.64 o
   2   2   0      347.20      355.64      2.08 o
   3   2   0      871.40      892.34      4.62 o
   4   2   0        2.45        1.32      0.43 o
   5   2   0      328.25      373.20      3.57 o
   6   2   0      181.38      154.16      2.05 o
   7   2   0       53.58       60.25      2.64 o
   8   2   0       21.57       27.11      1.84 o
   9   2   0        9.37       12.38      3.14 o
  -7   3   0        0.04       -0.40      2.06 o
  -6   3   0        4.67        1.75      2.05 o
  -5   3   0       11.47        8.13      1.95 o
  -4   3   0        0.80        0.46      0.62 o
  -3   3   0        0.00        0.63      0.43 o
  -2   3   0      536.70      527.97      4.98 o
  -1   3   0       97.24      120.54      1.35 o
   0   3   0        6.24        9.65      0.38 o
   1   3   0      658.68      622.40      3.10 o
   2   3   0      135.14      135.11      1.44 o
   3   3   0      272.49      295.23      3.88 o
   4   3   0       65.05       60.75      0.95 o
   5   3   0        1.56        0.58      0.44 o
   6   3   0        6.17        5.64      0.76 o
   7   3   0       20.21       20.94      1.57 o
   8   3   0       12.24        7.10      1.66 o
   9   3   0       20.53       18.81      3.19 o
  -6   4   0       50.80       43.57      2.89 o
  -5   4   0       25.31       25.48      2.50 o
  -4   4   0       70.74       75.52      2.73 o
  -3   4   0      131.24      120.74      1.50 o
  -2   4   0      137.87      131.07      1.59 o
  -1   4   0        0.09        0.13      0.52 o
   0   4   0       10.27        9.43      0.43 o
   1   4   0      209.23      227.92      3.27 o
   2   4   0      176.94      170.89      1.60 o
   3   4   0      237.06      250.24      5.53 o
   4   4   0      442.06      410.80      3.46 o
   5   4   0        0.02        0.22      0.34 o
   6   4   0       66.53       64.01      2.08 o
   7   4   0        3.13        3.26      1.06 o
   8   4   0      123.59      131.00      2.81 o
  -5   5   0       20.74       26.88      2.61 o
  -4   5   0       39.54       37.64      2.56 o
  -3   5   0       11.90       15.45      1.35 o
  -2   5   0        3.49        5.56      1.30 o
  -1   5   0       29.28       30.72      1.25 o
   0   5   0       38.91       33.05      0.74 o
   1   5   0       14.46       17.01      0.55 o
   2   5   0      190.48      177.65      2.52 o
   3   5   0        4.50        4.02      0.42 o
   4   5   0        4.79        3.12      1.75 o
   5   5   0        5.05        7.93      1.04 o
   6   5   0       36.22       31.36      1.47 o
   7   5   0       10.98        9.14      1.23 o
   8   5   0       26.01       27.94      2.42 o
  -5   6   0        2.78        3.07      2.90 o
  -4   6   0       21.79       15.27      2.32 o
  -3   6   0       14.85       15.32      1.40 o
  -2   6   0        9.23       11.08      1.36 o
  -1   6   0      139.59      133.79      2.33 o
   0   6   0      110.06      104.83      1.46 o
   1   6   0       10.05        9.06      0.91 o
   2   6   0       20.47       20.79      0.99 o
   3   6   0        0.01        0.72      0.51 o
   4   6   0      406.88      407.86     15.39 o
   5   6   0      151.85      126.44      3.23 o
   6   6   0       31.72       21.84      4.82 o
   7   6   0        5.54        6.39      1.90 o
   8   6   0        1.26        3.62      2.02 o
  -4   7   0       14.42       23.12      2.48 o
  -3   7   0       12.57       14.55      2.69 o
  -2   7   0        5.23        2.69      1.31 o
  -1   7   0       37.21       35.19      1.68 o
   0   7   0        0.02        0.12      1.28 o
   1   7   0       77.24       80.69      2.17 o
   2   7   0      124.25      114.88      3.82 o
   3   7   0       16.60       15.71      2.55 o
   4   7   0      158.26      167.33      8.64 o
   5   7   0      137.66      144.97      3.78 o
   6   7   0        7.21        6.38      2.36 o
   7   7   0       24.31       21.06      2.31 o
  -3   8   0        0.72       -0.81      1.98 o
  -2   8   0       24.46       21.40      1.70 o
  -1   8   0        1.80        3.68      1.72 o
   0   8   0       52.31       51.74      1.94 o
   1   8   0       41.33       43.40      2.81 o
   2   8   0       48.54       48.49      3.17 o
   3   8   0        2.54        1.53      2.35 o
   4   8   0        8.50       11.88      2.54 o
   5   8   0      384.97      384.53     26.85 o
   6   8   0        5.81       11.85      2.37 o
   7   8   0       36.70       43.78      4.00 o
   8   8   0        4.98        5.39      3.38 o
  -1   9   0        2.31        0.74      3.02 o
   0   9   0        1.17        0.67      2.93 o
   1   9   0        0.27       -0.91      2.43 o
   2   9   0        4.48        8.85      4.71 o
   3   9   0        2.02        0.43      2.96 o
   4   9   0        9.02        7.02      2.85 o
   5   9   0        6.49       12.47      2.50 o
   6   9   0       49.66       52.71      4.67 o
   0  10   0        3.00       -1.43      3.64 o
   1  10   0        0.74       -1.63      2.50 o
   2  10   0       23.17       32.93      5.09 o
   3  10   0        1.82        4.95      5.00 o
   4  10   0        1.30       -2.53      6.26 o
  -3 -10   1        4.00       17.49      5.97 o
  -2 -10   1        8.19       12.15      4.56 o
  -1 -10   1        0.73       -2.43      3.36 o
   0 -10   1        0.17       -0.85      3.25 o
  -5  -9   1        0.00        1.16      2.85 o
  -4  -9   1        0.56       -2.58      2.87 o
  -3  -9   1       57.77       66.93      4.00 o
  -2  -9   1       10.04       12.51      2.72 o
  -1  -9   1        0.07       -1.59      2.47 o
   0  -9   1        6.87        3.94      2.86 o
   1  -9   1        1.35        0.16      2.83 o
  -8  -8   1        0.51        5.13      3.19 o
  -7  -8   1       78.93       79.94      4.89 o
  -6  -8   1        0.56        4.09      2.55 o
  -5  -8   1        8.75       16.84      2.61 o
  -4  -8   1       14.47       12.30      2.45 o
  -3  -8   1       13.86       11.23      2.69 o
  -2  -8   1       16.51       22.55      3.05 o
  -1  -8   1       10.98       13.97      2.58 o
   0  -8   1       51.33       50.69      2.02 o
   1  -8   1        3.77        4.76      1.44 o
   2  -8   1        0.05        0.49      1.44 o
   3  -8   1        0.09        0.23      1.90 o
  -7  -7   1       21.51       17.97      2.51 o
  -6  -7   1      222.77      210.60      9.37 o
  -5  -7   1       19.53       22.36      4.44 o
  -4  -7   1       60.39       66.44      3.09 o
  -3  -7   1      142.72      139.81      7.54 o
  -2  -7   1      252.88      259.53     10.05 o
  -1  -7   1       54.15       60.33      2.86 o
   0  -7   1        0.28       -0.08      1.11 o
   1  -7   1      116.65      114.55      2.25 o
   2  -7   1        0.80       -0.35      1.29 o
   3  -7   1        1.42        0.13      1.97 o
   4  -7   1        2.77        3.26      2.37 o
  -8  -6   1       18.43       21.11      3.58 o
  -7  -6   1       30.66       27.98      3.03 o
  -6  -6   1       43.61       35.34      2.42 o
  -5  -6   1      269.73      279.71      6.83 o
  -4  -6   1       43.42       39.79      3.02 o
  -3  -6   1       18.43       22.83      1.11 o
  -2  -6   1        9.14        9.02      0.78 o
  -1  -6   1        0.89        1.72      1.13 o
   0  -6   1       94.11       88.60      1.35 o
   1  -6   1      136.27      131.90      2.23 o
   2  -6   1        0.18        0.46      1.29 o
   3  -6   1        7.32        5.11      1.26 o
   4  -6   1       11.20       17.79      2.31 o
   5  -6   1       21.85       22.63      2.61 o
  -8  -5   1        0.08        0.19      2.18 o
  -7  -5   1       29.47       30.33      1.44 o
  -6  -5   1      131.70      131.17      2.72 o
  -5  -5   1      513.27      491.14     15.15 o
  -4  -5   1        0.04       -0.46      1.76 o
  -3  -5   1       22.22       28.53      2.43 o
  -2  -5   1       23.35       21.90      0.74 o
  -1  -5   1     1518.83     1477.90      8.24 o
   0  -5   1        2.23        3.55      0.51 o
   1  -5   1      104.35       98.00      1.61 o
   2  -5   1      454.97      446.41      3.49 o
   3  -5   1       77.16       75.42      1.78 o
   4  -5   1       26.16       20.38      2.25 o
   5  -5   1        1.00        2.23      2.28 o
  -8  -4   1       36.97       37.92      2.05 o
  -7  -4   1        0.93        2.24      1.11 o
  -6  -4   1      114.48      116.87      2.12 o
  -5  -4   1        1.02        3.20      1.45 o
  -4  -4   1      938.32      894.01      6.75 o
  -3  -4   1       49.20       49.98      1.90 o
  -2  -4   1      804.82      823.65      7.71 o
  -1  -4   1      109.43      112.49      1.17 o
   0  -4   1      416.78      416.83      2.07 o
   1  -4   1      181.84      191.86      1.18 o
   2  -4   1      163.01      151.97      2.30 o
   3  -4   1       34.86       30.49      0.97 o
   4  -4   1      150.13      150.67      3.35 o
   5  -4   1      188.38      201.87      8.08 o
   6  -4   1       88.05       84.52      3.36 o
  -9  -3   1        7.94        4.71      3.22 o
  -8  -3   1        0.78        2.64      1.60 o
  -7  -3   1       65.87       64.10      2.30 o
  -6  -3   1        3.34        2.35      0.69 o
  -5  -3   1       13.90       14.65      0.74 o
  -4  -3   1      571.02      554.48      7.29 o
  -3  -3   1        8.42        5.24      1.03 o
  -2  -3   1       10.03       10.15      0.69 o
  -1  -3   1       31.00       36.64      0.65 o
   0  -3   1      696.53      713.44      2.26 o
   1  -3   1        0.12        0.75      0.40 o
   2  -3   1      981.20      945.08      4.66 o
   3  -3   1        0.08        0.02      0.36 o
   4  -3   1        5.18        5.35      0.32 o
   5  -3   1        1.84        0.72      2.17 o
   6  -3   1        4.51        5.81      2.27 o
   7  -3   1        0.10        1.91      2.00 o
  -8  -2   1       99.29      101.76      4.28 o
  -7  -2   1       46.76       45.96      1.49 o
  -6  -2   1      129.43      121.03      1.52 o
  -5  -2   1        5.82        5.21      0.56 o
  -4  -2   1       32.07       38.30      0.64 o
  -3  -2   1     2131.18     2022.95     11.22 o
  -2  -2   1      771.97      727.86      3.67 o
  -1  -2   1     3307.93     3359.82     13.82 o
   0  -2   1       86.62       89.90      1.23 o
   1  -2   1      626.69      640.29      2.42 o
   2  -2   1       38.13       36.32      0.75 o
   3  -2   1      312.26      279.54      4.58 o
   4  -2   1      231.58      226.41      5.68 o
   5  -2   1      104.09      101.28      3.37 o
   6  -2   1        0.90       -1.02      1.91 o
   7  -2   1       11.07       11.18      2.20 o
   8  -2   1        1.18        3.91      3.29 o
  -8  -1   1        1.49        1.83      1.76 o
  -7  -1   1       72.98       67.03      1.98 o
  -6  -1   1      157.53      141.53      2.05 o
  -5  -1   1        9.11        7.83      0.58 o
  -4  -1   1      196.15      214.48      2.35 o
  -3  -1   1     1078.48     1163.25      7.33 o
  -2  -1   1       91.28      107.12      0.67 o
  -1  -1   1      122.01      168.44      1.45 o
   0  -1   1      492.08      521.39      2.68 o
   1  -1   1       36.20       28.81      0.33 o
   2  -1   1      217.27      202.25      2.04 o
   3  -1   1     1153.92     1138.51     10.91 o
   4  -1   1      113.41      108.94      3.80 o
   5  -1   1       30.81       35.38      1.90 o
   6  -1   1       63.04       63.45      2.54 o
   7  -1   1       38.65       37.24      2.37 o
   8  -1   1       34.63       37.60      2.67 o
  -8   0   1       18.11       17.71      1.64 o
  -7   0   1       94.75      101.12      2.99 o
  -6   0   1      363.38      344.60      4.91 o
  -5   0   1      240.63      239.13      2.63 o
  -4   0   1      462.10      577.83      5.52 o
  -3   0   1       29.90       32.55      0.57 o
  -2   0   1     1552.81     1488.18      4.96 o
  -1   0   1     1905.82     1940.52      8.04 o
   1   0   1      566.25      604.66      2.32 o
   2   0   1        2.32        0.97      0.34 o
   3   0   1      896.66      981.06      4.73 o
   4   0   1      122.92      113.58      1.76 o
   5   0   1      724.04      702.00     11.41 o
   6   0   1      147.15      146.49      2.97 o
   7   0   1       35.96       27.75      2.89 o
   8   0   1        1.99        2.04      1.47 o
  -8   1   1        4.49        2.99      1.80 o
  -7   1   1       45.85       48.94      2.32 o
  -6   1   1       14.81       13.26      2.12 o
  -5   1   1        9.10        6.99      0.70 o
  -4   1   1       94.64       84.51      0.93 o
  -3   1   1        2.13        2.58      0.46 o
  -2   1   1        2.40        4.26      0.37 o
  -1   1   1     8824.35     8760.79     49.56 o
   0   1   1        8.58       41.57      0.70 o
   1   1   1     3516.78     3531.05     35.44 o
   2   1   1       12.60       16.59      0.54 o
   3   1   1      211.46      224.28      1.31 o
   4   1   1      230.12      216.82      1.24 o
   5   1   1      347.63      330.32      2.33 o
   6   1   1        0.57        0.47      1.16 o
   7   1   1       23.55       26.34      1.39 o
   8   1   1       15.80       12.39      1.49 o
  -7   2   1        6.27        4.92      2.21 o
  -6   2   1       79.55       84.93      2.97 o
  -5   2   1      255.88      247.63      4.00 o
  -4   2   1      129.71      118.07      1.68 o
  -3   2   1      461.17      458.64      2.73 o
  -2   2   1        0.90        1.68      0.41 o
  -1   2   1      859.09      979.41      2.75 o
   0   2   1      620.40      648.81      5.50 o
   1   2   1     3862.76     4073.92     26.69 o
   2   2   1     2637.21     2638.89     13.35 o
   3   2   1      297.78      318.71      1.21 o
   4   2   1      560.75      695.38      3.27 o
   5   2   1      150.79      160.59      1.67 o
   6   2   1      641.31      599.57      5.15 o
   7   2   1      141.23      142.11      2.11 o
   8   2   1       65.39       57.73      2.17 o
   9   2   1        3.37        4.67      3.20 o
  -7   3   1        8.36        8.14      2.73 o
  -6   3   1       51.78       49.54      2.87 o
  -5   3   1        0.61        0.38      1.90 o
  -4   3   1        3.25        2.38      0.71 o
  -3   3   1      200.03      182.66      1.40 o
  -2   3   1        3.92        4.45      0.47 o
  -1   3   1       27.17       38.03      0.85 o
   0   3   1     1552.34     1623.26      7.95 o
   1   3   1       19.54       17.50      0.56 o
   2   3   1       31.52       28.06      0.69 o
   3   3   1      524.50      533.35      4.19 o
   4   3   1      488.48      523.80      2.44 o
   5   3   1       23.32       16.39      0.84 o
   6   3   1      436.39      411.74      3.22 o
   7   3   1       26.13       23.90      1.49 o
   8   3   1       28.29       26.08      1.83 o
   9   3   1        2.38        3.22      2.82 o
  -6   4   1        0.33       -0.63      2.34 o
  -5   4   1       31.03       32.29      2.58 o
  -4   4   1       32.69       27.09      2.14 o
  -3   4   1      125.17      117.78      1.46 o
  -2   4   1        0.02       -0.13      0.53 o
  -1   4   1       58.21       55.35      0.99 o
   0   4   1       94.17      108.03      1.48 o
   1   4   1      608.77      591.98      3.15 o
   2   4   1       72.22       64.58      1.15 o
   3   4   1     1358.86     1249.75     16.11 o
   4   4   1       22.84       26.21      0.65 o
   5   4   1        2.04        3.88      0.52 o
   6   4   1       80.53       71.93      1.95 o
   7   4   1       49.13       54.40      1.53 o
   8   4   1      152.87      157.23      3.55 o
  -5   5   1        0.17        0.03      2.03 o
  -4   5   1        4.25        0.22      1.97 o
  -3   5   1        5.87        5.10      0.94 o
  -2   5   1      138.32      135.95      2.19 o
  -1   5   1       14.29       11.16      0.79 o
   0   5   1       74.31       78.14      1.20 o
   1   5   1      103.64      110.84      1.86 o
   2   5   1        6.18        6.80      0.63 o
   3   5   1       99.84       94.54      1.52 o
   4   5   1       99.92       84.85      3.65 o
   5   5   1        5.68        4.68      0.88 o
   6   5   1        6.75        5.59      1.10 o
   7   5   1      130.25      126.72      4.07 o
   8   5   1        6.93        6.46      2.29 o
  -5   6   1       46.29       39.42      3.80 o
  -4   6   1       33.51       31.98      2.52 o
  -3   6   1        1.56        1.26      1.29 o
  -2   6   1       25.14       31.08      1.55 o
  -1   6   1       47.51       46.95      1.60 o
   0   6   1       93.16       88.45      1.22 o
   1   6   1       21.97       23.62      1.01 o
   2   6   1      152.98      154.63      2.39 o
   3   6   1       36.43       32.36      0.79 o
   4   6   1      405.33      382.02     20.98 o
   5   6   1        6.45       -2.21      2.21 o
   6   6   1       71.31       69.08      3.28 o
   7   6   1        2.09        4.01      1.79 o
   8   6   1       22.47       26.55      4.56 o
  -4   7   1        3.77        3.01      2.84 o
  -3   7   1        8.76       10.50      2.12 o
  -2   7   1       96.08       91.63      2.61 o
  -1   7   1        1.08        1.27      1.58 o
   0   7   1        0.63        0.75      1.52 o
   1   7   1      178.37      174.37      3.08 o
   2   7   1        7.67        6.27      2.60 o
   3   7   1        1.79        0.65      2.24 o
   4   7   1       18.56       27.35      6.49 o
   5   7   1       74.68       70.24      3.56 o
   6   7   1       25.38       17.92      2.97 o
   7   7   1        1.79       -0.38      2.12 o
  -3   8   1        0.01       -1.08      2.54 o
  -2   8   1        0.24        0.10      1.70 o
  -1   8   1        8.12       10.91      1.79 o
   0   8   1       24.66       24.30      3.51 o
   1   8   1        1.91        1.29      2.37 o
   2   8   1        0.75       -1.36      2.62 o
   3   8   1        0.03       -0.27      2.67 o
   4   8   1       14.61       21.36      2.82 o
   5   8   1       63.45       87.78      4.41 o
   6   8   1       28.99       26.33      2.46 o
   7   8   1        9.30        8.96      3.37 o
   8   8   1        6.22        7.10      3.35 o
  -1   9   1       28.18       27.51      3.66 o
   0   9   1        6.22        1.46      3.12 o
   1   9   1        5.71        5.34      2.51 o
   2   9   1       27.05       32.72      3.02 o
   3   9   1       50.22       46.92      3.49 o
   4   9   1       49.66       46.80      3.42 o
   5   9   1        6.04        8.56      3.09 o
   6   9   1       39.86       38.51      2.98 o
   0  10   1        4.13        0.88      3.54 o
   1  10   1        0.11       -3.75      3.75 o
   2  10   1        2.05       10.91      4.49 o
   3  10   1        4.40        7.51      5.56 o
   4  10   1        5.58        5.83      6.49 o
  -2 -10   2        1.23        2.53      4.70 o
  -1 -10   2        1.52       -3.10      3.95 o
   0 -10   2        2.70        6.49      3.64 o
  -5  -9   2        9.65       10.52      2.70 o
  -4  -9   2        6.96        5.36      2.68 o
  -3  -9   2       45.44       53.53      3.56 o
  -2  -9   2        2.82        6.15      2.68 o
  -1  -9   2        0.09       -2.42      2.42 o
   0  -9   2        3.20        4.39      2.89 o
   1  -9   2        1.27        3.21      1.92 o
   2  -9   2        0.25        1.89      2.70 o
  -7  -8   2       38.28       41.72      4.19 o
  -6  -8   2       30.23       33.40      2.87 o
  -5  -8   2        0.01        0.68      2.50 o
  -4  -8   2       11.45        8.61      2.58 o
  -3  -8   2        0.75        2.42      2.63 o
  -2  -8   2       66.20       74.61     12.76 o
  -1  -8   2        2.18        0.31      2.07 o
   0  -8   2       24.84       17.76      1.42 o
   1  -8   2       41.66       44.59      1.89 o
   2  -8   2        0.63        1.79      1.45 o
   3  -8   2        0.12        2.87      2.17 o
  -7  -7   2        2.38        5.42      3.26 o
  -6  -7   2       33.06       32.66      3.89 o
  -5  -7   2       12.24       12.10      2.96 o
  -4  -7   2        3.61        0.42      2.52 o
  -3  -7   2       15.18       15.71      2.73 o
  -2  -7   2       97.62       89.79      7.18 o
  -1  -7   2        0.26        1.59      1.22 o
   0  -7   2       11.59       11.75      1.23 o
   1  -7   2       12.11        9.98      1.40 o
   2  -7   2       24.29       24.84      1.59 o
   3  -7   2       23.55       23.53      2.24 o
   4  -7   2       47.01       60.00      3.08 o
  -8  -6   2        4.23        4.90      3.04 o
  -7  -6   2       50.07       54.30      2.81 o
  -6  -6   2       10.67       16.08      2.56 o
  -5  -6   2      968.77      959.91     16.03 o
  -4  -6   2       49.75       44.82      4.55 o
  -3  -6   2        5.72        5.73      1.97 o
  -2  -6   2       82.88       95.11      3.21 o
  -1  -6   2       81.48       80.19      2.00 o
   0  -6   2      194.70      202.00      2.23 o
   1  -6   2       18.19       16.19      1.39 o
   2  -6   2       97.08       91.89      2.61 o
   3  -6   2        0.31       -0.25      1.29 o
   4  -6   2        4.94        7.81      2.40 o
   5  -6   2        2.24        2.71      2.39 o
  -8  -5   2        7.17        9.62      2.17 o
  -7  -5   2       77.06       73.52      1.87 o
  -6  -5   2        3.85        5.65      3.92 o
  -5  -5   2      198.88      189.98      3.57 o
  -4  -5   2      143.19      133.51      1.87 o
  -3  -5   2       32.75       33.58      2.00 o
  -2  -5   2      253.27      287.18      3.00 o
  -1  -5   2      457.29      452.09      5.72 o
   0  -5   2       52.33       49.31      1.28 o
   1  -5   2      296.35      287.49      7.01 o
   2  -5   2        3.00        2.53      1.03 o
   3  -5   2       61.36       56.90      2.53 o
   4  -5   2      114.72      127.99      6.13 o
   5  -5   2      213.87      238.48      4.64 o
  -8  -4   2        0.07        0.25      1.65 o
  -7  -4   2       11.52       13.10      1.28 o
  -6  -4   2        2.35        3.28      1.11 o
  -5  -4   2      312.80      297.20     12.84 o
  -4  -4   2      774.31      701.18      6.55 o
  -3  -4   2       25.24       20.23      1.55 o
  -2  -4   2       16.77       16.42      0.40 o
  -1  -4   2        1.10        1.42      0.53 o
   0  -4   2      150.41      158.15      2.09 o
   1  -4   2      808.91      771.35      5.75 o
   2  -4   2        0.04        0.53      0.78 o
   3  -4   2        3.62        5.61      0.97 o
   4  -4   2        9.84        5.20      2.04 o
   5  -4   2       11.27       21.01      5.93 o
   6  -4   2        6.52        4.08      2.44 o
  -9  -3   2        0.51       -0.25      3.39 o
  -8  -3   2       13.40       15.01      1.78 o
  -7  -3   2        0.46        0.22      1.31 o
  -6  -3   2       61.98       59.87      1.52 o
  -5  -3   2       13.72       17.32      1.00 o
  -4  -3   2        4.13        2.88      0.51 o
  -3  -3   2      127.81      144.07      5.64 o
  -2  -3   2      349.74      353.75      6.41 o
  -1  -3   2      131.72      115.37      1.70 o
   0  -3   2       58.45       53.31      0.85 o
   1  -3   2      965.41      920.30      5.86 o
   2  -3   2      144.63      151.32      1.64 o
   3  -3   2      237.68      241.57      3.28 o
   4  -3   2      111.00      108.36      3.51 o
   5  -3   2      241.71      257.43      8.07 o
   6  -3   2      137.49      148.41      3.59 o
   7  -3   2        3.14        6.67      2.07 o
  -8  -2   2       95.90      108.19      2.70 o
  -7  -2   2        1.20        1.06      1.41 o
  -6  -2   2       64.16       60.93      1.43 o
  -5  -2   2       34.91       41.93      1.06 o
  -4  -2   2      762.05      704.26      2.95 o
  -3  -2   2      119.85      122.98      1.58 o
  -2  -2   2      511.61      480.63      2.89 o
  -1  -2   2      184.11      212.26      2.09 o
   0  -2   2       34.00       42.74      0.57 o
   1  -2   2      364.02      367.34      2.07 o
   2  -2   2      385.63      387.33      5.57 o
   3  -2   2      145.53      153.37      2.96 o
   4  -2   2      272.63      281.41      4.47 o
   5  -2   2      140.19      132.38      3.09 o
   6  -2   2      152.87      151.57      3.53 o
   7  -2   2       38.92       42.19      2.64 o
   8  -2   2       27.49       27.26      3.74 o
  -8  -1   2        0.03        1.14      1.81 o
  -7  -1   2        0.10       -0.11      1.21 o
  -6  -1   2       17.14       18.25      0.93 o
  -5  -1   2        0.27        1.29      0.56 o
  -4  -1   2      289.73      279.00      1.65 o
  -3  -1   2      547.56      567.19      5.12 o
  -2  -1   2     1742.11     1823.07      9.50 o
  -1  -1   2      423.79      426.25      3.13 o
   0  -1   2      139.02      145.06      0.71 o
   1  -1   2      234.27      252.15      1.41 o
   2  -1   2     2972.60     3018.87      9.34 o
   3  -1   2       12.65       15.72      1.29 o
   4  -1   2       76.57       77.19      2.14 o
   5  -1   2        8.32        5.22      1.64 o
   6  -1   2        1.32       -1.07      1.69 o
   7  -1   2       12.11        9.78      2.05 o
   8  -1   2       66.42       78.47      3.16 o
  -8   0   2        1.67        4.49      1.81 o
  -7   0   2       35.43       40.79      1.85 o
  -6   0   2       93.36       89.05      2.57 o
  -5   0   2      201.69      206.31      2.32 o
  -4   0   2       67.34       67.29      0.95 o
  -3   0   2      582.54      568.84      2.74 o
  -2   0   2       15.57       24.12      0.46 o
  -1   0   2     9153.66     8248.21     47.71 o
   0   0   2     1794.38     1820.24      6.02 o
   1   0   2       16.84       17.39      0.23 o
   2   0   2       90.24       83.97      0.63 o
   3   0   2      728.27      722.33      6.48 o
   4   0   2      366.25      377.19      5.45 o
   5   0   2      525.81      494.63      9.63 o
   6   0   2       42.07       30.77      1.87 o
   7   0   2        1.98        0.76      1.68 o
   8   0   2        4.54        8.55      1.66 o
   9   0   2        3.29        1.00      2.77 o
  -7   1   2       73.81       72.79      2.50 o
  -6   1   2       12.78       15.53      1.49 o
  -5   1   2        4.26        2.58      0.84 o
  -4   1   2      315.02      303.22      3.33 o
  -3   1   2     1363.86     1445.29      4.83 o
  -2   1   2        1.13        1.21      0.36 o
  -1   1   2     2369.17     2510.80      4.61 o
   0   1   2        0.26        2.83      0.32 o
   1   1   2      107.31      103.86      1.00 o
   2   1   2      599.94      631.56      2.45 o
   3   1   2     3109.25     3003.86     11.40 o
   4   1   2      161.69      153.91      1.15 o
   5   1   2      455.28      431.77      3.79 o
   6   1   2       26.94       26.25      1.49 o
   7   1   2        2.43        0.86      1.14 o
   8   1   2        2.61        1.39      1.62 o
   9   1   2       59.98       67.75      4.22 o
  -7   2   2        9.53        7.41      1.59 o
  -6   2   2       44.65       54.09      2.79 o
  -5   2   2      120.33      120.70      3.70 o
  -4   2   2      260.75      254.11      3.21 o
  -3   2   2       61.72       73.84      1.12 o
  -2   2   2      280.21      243.93      1.98 o
  -1   2   2        0.01        0.26      0.46 o
   0   2   2    41775.56    36140.91    303.52 o
   1   2   2       25.70       25.32      0.74 o
   2   2   2     1758.53     1744.86     15.97 o
   3   2   2       56.95       85.18      0.81 o
   4   2   2      546.74      593.35      2.89 o
   5   2   2      289.58      298.90      3.16 o
   6   2   2      232.85      242.97      3.86 o
   7   2   2        4.54        0.93      1.05 o
   8   2   2        0.00       -0.44      1.59 o
   9   2   2       23.67       37.22      3.69 o
  -7   3   2        6.15        4.34      2.87 o
  -6   3   2       31.52       27.05      2.39 o
  -5   3   2        0.51        2.16      1.27 o
  -4   3   2       18.29       22.15      0.99 o
  -3   3   2      201.27      205.61      1.61 o
  -2   3   2      131.65      122.73      1.13 o
  -1   3   2      322.06      324.94      2.09 o
   0   3   2        7.19        3.28      0.41 o
   1   3   2       61.23       68.77      0.73 o
   2   3   2       30.24       34.48      0.80 o
   3   3   2      683.56      748.12      4.04 o
   4   3   2     1029.78     1018.33      3.32 o
   5   3   2      243.67      240.11      2.87 o
   6   3   2      306.10      280.89      4.93 o
   7   3   2        6.15        7.23      1.04 o
   8   3   2        6.32        5.12      1.56 o
  -6   4   2        7.40        9.70      2.30 o
  -5   4   2       39.84       44.94      3.59 o
  -4   4   2       85.59       84.23      1.72 o
  -3   4   2      151.70      146.46      2.11 o
  -2   4   2       61.04       57.28      1.07 o
  -1   4   2       18.92       14.79      0.76 o
   0   4   2      817.31      874.03     10.77 o
   1   4   2     2846.29     2760.60     21.74 o
   2   4   2      698.41      703.51      4.53 o
   3   4   2      246.95      213.55      5.77 o
   4   4   2        3.79        5.39      0.74 o
   5   4   2      110.21      123.46      1.38 o
   6   4   2      117.30      104.81      2.08 o
   7   4   2        8.87       12.68      1.24 o
   8   4   2       27.95       28.86      2.52 o
  -5   5   2        2.26       -1.13      1.92 o
  -4   5   2        6.95        7.17      1.83 o
  -3   5   2        0.17        0.96      0.94 o
  -2   5   2       50.91       56.11      1.19 o
  -1   5   2       11.42       12.90      0.97 o
   0   5   2       24.22       20.63      0.82 o
   1   5   2      155.82      129.45      1.41 o
   2   5   2       37.38       34.74      1.88 o
   3   5   2       46.66       52.90      1.41 o
   4   5   2        0.10        0.17      0.42 o
   5   5   2       14.09       15.22      0.96 o
   6   5   2       68.17       65.38      3.51 o
   7   5   2       55.57       54.79      2.28 o
   8   5   2       52.25       48.87      2.74 o
  -5   6   2        5.92        0.89      3.50 o
  -4   6   2        6.89        8.62      3.18 o
  -3   6   2       41.05       42.07      1.64 o
  -2   6   2       18.20       24.59      2.79 o
  -1   6   2        3.76        3.10      1.64 o
   0   6   2        9.30        6.29      1.15 o
   1   6   2       48.92       47.31      1.21 o
   2   6   2       18.68       19.86      1.19 o
   3   6   2      114.17      106.75      1.98 o
   4   6   2       69.52       66.18      3.25 o
   5   6   2        0.62       -0.51      1.89 o
   6   6   2       11.82       10.77      1.81 o
   7   6   2        0.60        2.36      1.81 o
   8   6   2       52.01       53.41      3.01 o
  -4   7   2        7.30        9.36      3.16 o
  -3   7   2        1.18       -0.78      2.46 o
  -2   7   2        0.53        0.00      1.61 o
  -1   7   2        1.52        0.17      1.46 o
   0   7   2       10.22       10.13      1.76 o
   1   7   2       21.55       16.35      1.41 o
   2   7   2       43.41       37.58      4.23 o
   3   7   2       38.89       37.93      3.50 o
   4   7   2        7.40       11.15      2.22 o
   5   7   2       20.19       20.16      2.31 o
   6   7   2        7.89        2.59      2.67 o
   7   7   2       14.91       10.01      2.80 o
  -3   8   2        6.71        7.62      2.68 o
  -2   8   2        1.75        2.21      1.76 o
  -1   8   2       14.45       16.79      2.91 o
   0   8   2       22.74       24.71      3.53 o
   1   8   2        5.16        4.89      2.12 o
   2   8   2        2.20        1.91      2.26 o
   3   8   2        5.94        6.78      2.61 o
   4   8   2       71.21       75.99      3.25 o
   5   8   2       24.05       27.30      2.60 o
   6   8   2       13.08       15.79      2.50 o
   7   8   2        0.02        0.72      2.45 o
   8   8   2        0.02       -0.40      2.98 o
  -1   9   2        1.99        0.11      2.74 o
   0   9   2        0.56        0.48      3.15 o
   1   9   2        4.21        3.48      2.37 o
   2   9   2       29.36       22.58      4.57 o
   3   9   2        4.52        4.56      2.71 o
   4   9   2       66.29       73.77      6.91 o
   5   9   2       54.87       66.25      3.68 o
   6   9   2        9.71       14.30      2.68 o
   2  10   2       15.54       20.22      4.55 o
   3  10   2        3.64        6.10      4.89 o
   4  10   2        1.26        2.47      5.67 o
  -5  -9   3        8.15        7.26      3.15 o
  -4  -9   3        7.68       10.65      2.93 o
  -3  -9   3       19.77       17.95      3.26 o
  -2  -9   3        2.22        2.11      2.39 o
  -1  -9   3        2.82        1.05      2.71 o
   0  -9   3        7.57        8.91      3.22 o
   1  -9   3        2.99        5.04      2.00 o
   2  -9   3        0.16        0.16      1.93 o
  -7  -8   3       10.77       15.69      3.84 o
  -6  -8   3        5.06        5.15      3.71 o
  -5  -8   3        2.36        0.92      2.38 o
  -4  -8   3        7.28        6.88      2.59 o
  -3  -8   3       25.41       26.83      3.02 o
  -2  -8   3       21.31       25.79      6.60 o
  -1  -8   3       20.40       19.97      1.73 o
   0  -8   3        9.07       12.04      1.54 o
   1  -8   3        9.48        8.16      1.63 o
   2  -8   3        6.49        9.87      1.61 o
   3  -8   3        5.17        5.72      2.29 o
  -7  -7   3       19.82       18.90      3.63 o
  -6  -7   3        3.05        2.98      2.20 o
  -5  -7   3        3.98        4.61      4.27 o
  -4  -7   3        0.96       -1.44      2.48 o
  -3  -7   3      250.16      258.02      4.94 o
  -2  -7   3       78.37       79.80      2.00 o
  -1  -7   3       16.40       19.78      1.84 o
   0  -7   3       24.79       25.03      1.38 o
   1  -7   3        0.03        0.39      1.31 o
   2  -7   3       31.18       30.60      1.67 o
   3  -7   3       48.98       61.75      2.89 o
   4  -7   3        1.89        1.20      1.98 o
  -8  -6   3        0.05        2.34      3.16 o
  -7  -6   3       78.07       69.14      2.96 o
  -6  -6   3        0.87        2.42      2.14 o
  -5  -6   3       33.18       33.43      2.48 o
  -4  -6   3       31.30       29.98      2.44 o
  -3  -6   3       71.74       71.79      2.94 o
  -2  -6   3       55.64       51.66      4.32 o
  -1  -6   3       31.87       30.47      2.97 o
   0  -6   3      324.67      319.59      3.12 o
   1  -6   3       64.72       68.15      1.80 o
   2  -6   3        0.88       -0.71      1.28 o
   3  -6   3        9.71       13.92      1.49 o
   4  -6   3       22.14       19.24      2.39 o
   5  -6   3       16.91       13.87      2.92 o
  -8  -5   3       44.82       54.98      5.92 o
  -7  -5   3       54.94       48.40      2.25 o
  -6  -5   3      606.73      597.74      5.86 o
  -5  -5   3       42.21       46.63      2.69 o
  -4  -5   3        9.56        9.27      1.90 o
  -3  -5   3      265.97      275.87      4.73 o
  -2  -5   3     1263.59     1185.23      5.87 o
  -1  -5   3      277.39      283.41      4.24 o
   0  -5   3      120.82      115.96      1.70 o
   1  -5   3      318.45      332.62      4.23 o
   2  -5   3        4.37        3.53      1.10 o
   3  -5   3        6.03        4.30      1.28 o
   4  -5   3        9.03       13.33      2.14 o
   5  -5   3        9.23       11.65      5.95 o
  -8  -4   3       44.36       54.40      2.66 o
  -7  -4   3       20.83       21.88      1.39 o
  -6  -4   3       13.38       10.39      1.79 o
  -5  -4   3      437.75      404.99      4.55 o
  -4  -4   3      151.91      136.32      3.28 o
  -3  -4   3      104.10      108.69      2.36 o
  -2  -4   3      233.67      209.16      4.11 o
  -1  -4   3       47.18       59.89      0.78 o
   0  -4   3      136.58      146.68      1.23 o
   1  -4   3      609.31      579.09      6.69 o
   2  -4   3       46.85       47.03      1.11 o
   3  -4   3       50.14       46.09      1.02 o
   4  -4   3      152.95      168.43      6.52 o
   5  -4   3       93.68       93.18      6.18 o
   6  -4   3       27.49       20.05      2.17 o
  -8  -3   3        5.11        6.11      1.64 o
  -7  -3   3       65.80       64.30      2.14 o
  -6  -3   3      269.71      258.66      3.00 o
  -5  -3   3     1197.92     1152.61      8.03 o
  -4  -3   3      113.13      110.48      1.63 o
  -3  -3   3      278.15      304.35      3.18 o
  -2  -3   3        3.53        1.61      0.68 o
  -1  -3   3     5982.85     5947.32     25.84 o
   0  -3   3       41.39       38.34      0.59 o
   1  -3   3      701.08      653.91      2.26 o
   2  -3   3     1354.82     1438.26      9.93 o
   3  -3   3      380.39      384.85      3.80 o
   4  -3   3       80.39       73.81      2.92 o
   5  -3   3        1.76        1.42      2.22 o
   6  -3   3        2.51        2.31      2.02 o
   7  -3   3       15.19       22.75      2.58 o
  -8  -2   3       16.65       18.14      1.84 o
  -7  -2   3        3.76        2.79      1.42 o
  -6  -2   3       38.19       37.32      1.35 o
  -5  -2   3        3.64        3.92      1.27 o
  -4  -2   3      603.90      554.50      2.73 o
  -3  -2   3        1.54        1.49      0.51 o
  -2  -2   3      899.16      880.34      3.19 o
  -1  -2   3      702.26      719.48      4.33 o
   0  -2   3      246.58      287.40      1.18 o
   1  -2   3      351.34      352.29      2.33 o
   2  -2   3      103.54       88.52      1.04 o
   3  -2   3      152.44      161.22      2.51 o
   4  -2   3      219.27      228.10      2.74 o
   5  -2   3      550.22      563.69      6.46 o
   6  -2   3      206.43      204.88      7.25 o
   7  -2   3       18.20       26.08      3.55 o
   8  -2   3        5.51        4.35      2.96 o
  -8  -1   3        6.27        5.19      1.86 o
  -7  -1   3        5.51        4.68      1.68 o
  -6  -1   3       17.72       13.60      1.02 o
  -5  -1   3       94.45       91.86      1.51 o
  -4  -1   3      874.93      846.16      6.01 o
  -3  -1   3      157.54      171.62      2.13 o
  -2  -1   3       60.16       63.04      0.75 o
  -1  -1   3       50.77       61.17      1.15 o
   0  -1   3     1319.17     1321.80      7.47 o
   1  -1   3      198.80      185.36      1.20 o
   2  -1   3     2185.29     2172.46     10.45 o
   3  -1   3      125.69      133.46      1.42 o
   4  -1   3       78.65       78.42      3.97 o
   5  -1   3       43.87       36.55      3.06 o
   6  -1   3        1.29        1.78      1.65 o
   7  -1   3       27.72       30.81      2.34 o
   8  -1   3      102.58      126.34      3.68 o
  -8   0   3       22.64       31.00      2.85 o
  -7   0   3        6.59        5.15      1.86 o
  -6   0   3       65.52       69.24      2.70 o
  -5   0   3        2.78        2.64      0.95 o
  -4   0   3       33.21       34.50      1.00 o
  -3   0   3      543.42      477.28      2.34 o
  -2   0   3      597.57      543.85      4.57 o
  -1   0   3     2444.21     2449.62     11.34 o
   0   0   3       60.30       64.98      0.93 o
   1   0   3      630.11      669.19      2.68 o
   2   0   3       73.51       84.65      0.80 o
   3   0   3       82.56       90.27      0.84 o
   4   0   3      507.80      575.88      5.35 o
   5   0   3       67.50       76.41      2.32 o
   6   0   3        0.20       -1.65      1.65 o
   7   0   3       71.29       72.57      2.74 o
   8   0   3        0.04        2.04      2.05 o
   9   0   3       11.64        8.87      3.17 o
  -7   1   3       54.65       48.92      2.45 o
  -6   1   3       15.73       15.13      3.39 o
  -5   1   3        8.81        9.29      0.91 o
  -4   1   3        5.88        8.42      0.62 o
  -3   1   3      521.04      520.67      2.97 o
  -2   1   3      353.35      366.84      2.61 o
  -1   1   3      192.91      211.01      1.66 o
   0   1   3       20.22       18.53      0.82 o
   1   1   3       16.00       17.03      0.41 o
   2   1   3      910.73      914.72      3.37 o
   3   1   3     1841.04     1858.36      6.83 o
   4   1   3      838.71      852.90      6.67 o
   5   1   3      151.96      142.79      2.87 o
   6   1   3       14.21       14.40      1.29 o
   7   1   3       77.87       77.22      2.88 o
   8   1   3      113.38      106.96      3.11 o
   9   1   3       36.77       44.64      3.99 o
  -7   2   3       21.56       27.14      3.76 o
  -6   2   3       72.04       84.15      3.04 o
  -5   2   3      102.19      107.78      3.01 o
  -4   2   3      245.67      250.59      2.48 o
  -3   2   3        1.38        0.47      0.73 o
  -2   2   3       20.64       12.83      0.96 o
  -1   2   3      104.74      136.16      0.96 o
   0   2   3      409.82      396.63      6.84 o
   1   2   3       16.27       26.58      0.77 o
   2   2   3      130.51      136.19      1.06 o
   3   2   3      590.79      606.21      2.12 o
   4   2   3        0.87        0.98      0.42 o
   5   2   3      697.74      680.92      3.60 o
   6   2   3       76.70       74.72      1.39 o
   7   2   3       43.39       38.47      1.49 o
   8   2   3       38.95       37.22      1.66 o
   9   2   3        1.96        5.37      3.07 o
  -6   3   3       13.13       13.24      3.69 o
  -5   3   3        7.41        6.27      1.63 o
  -4   3   3       30.82       31.47      1.21 o
  -3   3   3       33.21       27.23      1.17 o
  -2   3   3       11.44       17.42      0.83 o
  -1   3   3     3812.12     3847.52     11.42 o
   0   3   3        1.51        1.12      0.41 o
   1   3   3      126.47      153.86      1.70 o
   2   3   3       26.23       29.63      0.77 o
   3   3   3      559.74      545.78      5.23 o
   4   3   3      218.02      211.30      2.43 o
   5   3   3      835.56      811.60      3.42 o
   6   3   3        7.41        8.57      0.87 o
   7   3   3        0.03        0.05      0.95 o
   8   3   3       25.59       17.17      1.82 o
  -6   4   3       15.45       24.54      3.78 o
  -5   4   3       48.08       49.84      4.01 o
  -4   4   3       30.20       32.11      1.30 o
  -3   4   3      142.09      124.22      1.84 o
  -2   4   3        9.62        8.32      0.72 o
  -1   4   3      389.92      409.17      4.52 o
   0   4   3      111.48      122.34      2.48 o
   1   4   3     1319.49     1328.75      5.21 o
   2   4   3      893.88      883.64      4.35 o
   3   4   3      471.88      487.45      3.15 o
   4   4   3      448.18      464.11      3.31 o
   5   4   3        0.52        0.85      0.65 o
   6   4   3      368.75      343.72      2.74 o
   7   4   3       68.37       66.85      1.55 o
   8   4   3       53.88       44.58      2.56 o
  -5   5   3        4.57        4.89      3.00 o
  -4   5   3        9.68        3.98      3.01 o
  -3   5   3        7.34        8.48      1.49 o
  -2   5   3        0.07       -0.17      0.73 o
  -1   5   3       37.11       32.62      1.18 o
   0   5   3      680.41      666.05      3.84 o
   1   5   3       81.43       74.98      1.42 o
   2   5   3       55.83       46.69      1.97 o
   3   5   3       65.94       58.80      2.16 o
   4   5   3      285.35      307.89     14.33 o
   5   5   3       24.77       21.28      0.85 o
   6   5   3      347.01      337.20     19.83 o
   7   5   3        0.40       -0.40      1.26 o
   8   5   3       48.40       49.32      2.80 o
  -4   6   3        2.14        1.01      3.03 o
  -3   6   3       13.68       20.13      1.86 o
  -2   6   3        5.30        2.99      1.51 o
  -1   6   3        0.48       -0.15      1.40 o
   0   6   3       39.51       38.95      1.49 o
   1   6   3        9.55       12.32      1.14 o
   2   6   3        0.09       -1.11      1.84 o
   3   6   3      237.85      222.56      3.55 o
   4   6   3       25.18       20.82      2.02 o
   5   6   3       12.25       13.57      1.75 o
   6   6   3        9.47        7.58      1.83 o
   7   6   3        5.78        6.58      1.80 o
   8   6   3       92.85       86.73      3.36 o
  -4   7   3        4.96        5.45      3.31 o
  -3   7   3        1.61        0.59      2.62 o
  -2   7   3        6.48        8.86      1.83 o
  -1   7   3        5.32        3.33      1.51 o
   0   7   3        2.37        3.62      1.27 o
   1   7   3       46.54       52.59      6.96 o
   2   7   3       19.72       18.54      2.41 o
   3   7   3       48.15       57.49      3.74 o
   4   7   3        3.87        2.64      2.02 o
   5   7   3       10.54        8.94      2.66 o
   6   7   3        8.47        5.02      2.01 o
   7   7   3       71.02       80.27      6.83 o
  -2   8   3        0.01       -0.19      2.54 o
  -1   8   3        5.80        6.61      2.94 o
   0   8   3        7.31        7.33      2.85 o
   1   8   3        5.36        7.32      2.28 o
   2   8   3        6.64        7.53      2.63 o
   3   8   3        4.63        6.56      2.52 o
   4   8   3       56.59       68.48      9.91 o
   5   8   3        2.35        3.53      2.58 o
   6   8   3       13.87       10.49      2.27 o
   7   8   3        5.16        3.06      2.47 o
   8   8   3        3.49        1.18      2.95 o
  -1   9   3        0.52       -0.08      2.77 o
   0   9   3        0.42        1.95      3.10 o
   1   9   3       13.02       15.04      3.64 o
   2   9   3        0.23        0.75      2.62 o
   3   9   3        1.64        2.26      2.77 o
   4   9   3        6.84       11.32      2.96 o
   5   9   3        4.09        5.85      3.89 o
   6   9   3        3.52        3.90      2.93 o
   3  10   3        1.96        6.37      5.01 o
   4  10   3        6.14        6.45      5.89 o
   5  10   3        6.36       13.12      5.04 o
  -4  -9   4       12.61       16.45      3.26 o
  -3  -9   4        1.00       -0.68      3.12 o
  -2  -9   4       19.11       21.34      4.18 o
  -1  -9   4       19.83       18.08      2.69 o
   0  -9   4       38.15       54.49      4.39 o
   1  -9   4       30.55       31.74      1.91 o
   2  -9   4        0.15        1.05      1.97 o
  -6  -8   4       13.53       11.71      3.75 o
  -5  -8   4        3.54        3.31      2.31 o
  -4  -8   4        2.70        4.26      2.67 o
  -3  -8   4       65.98       71.54      3.68 o
  -2  -8   4        0.07       -3.83      3.84 o
  -1  -8   4        9.65       14.07      5.86 o
   0  -8   4       25.27       32.89      2.31 o
   1  -8   4       74.60       74.41      2.25 o
   2  -8   4       26.06       31.20      2.08 o
   3  -8   4       19.31       17.14      2.37 o
  -7  -7   4       15.68       13.07      3.61 o
  -6  -7   4        8.67       12.89      2.52 o
  -5  -7   4       43.99       43.96      2.89 o
  -4  -7   4       47.76       42.68      3.03 o
  -3  -7   4      257.06      259.98      5.16 o
  -2  -7   4        0.01        2.25      2.41 o
  -1  -7   4       12.48       11.71      1.41 o
   0  -7   4       12.72       12.41      1.59 o
   1  -7   4       19.36       20.11      1.56 o
   2  -7   4        4.71        4.32      1.42 o
   3  -7   4       67.73       66.92      2.83 o
   4  -7   4        9.90       11.48      2.38 o
  -8  -6   4       14.93       15.63      3.80 o
  -7  -6   4       34.07       31.62      3.08 o
  -6  -6   4       31.07       29.69      2.46 o
  -5  -6   4        7.54        6.99      2.03 o
  -4  -6   4       85.74       76.10      4.97 o
  -3  -6   4       12.83       13.51      2.58 o
  -2  -6   4       57.30       56.90      1.63 o
  -1  -6   4        0.70        0.27      1.03 o
   0  -6   4       61.68       59.46      1.57 o
   1  -6   4      203.06      207.34      3.41 o
   2  -6   4        9.41       11.75      1.59 o
   3  -6   4       12.12       15.71      1.50 o
   4  -6   4       28.40       23.52      2.16 o
   5  -6   4        0.01       -0.70      2.46 o
  -8  -5   4      106.55      111.13      2.96 o
  -7  -5   4       31.34       31.11      1.70 o
  -6  -5   4        0.97        2.41      1.92 o
  -5  -5   4        3.81        4.70      2.11 o
  -4  -5   4        0.03        0.38      1.87 o
  -3  -5   4       94.13       84.60      2.86 o
  -2  -5   4      466.47      451.94     10.35 o
  -1  -5   4       28.46       29.73      0.82 o
   0  -5   4       55.32       55.52      1.14 o
   1  -5   4       17.08       15.85      0.58 o
   2  -5   4       59.11       54.38      1.61 o
   3  -5   4       88.66       85.07      1.98 o
   4  -5   4      182.80      179.23      3.77 o
   5  -5   4       16.60       20.26      2.24 o
  -8  -4   4        0.08        3.15      1.63 o
  -7  -4   4       10.27       11.94      1.37 o
  -6  -4   4        2.17        4.24      1.58 o
  -5  -4   4     1071.82     1036.16     19.95 o
  -4  -4   4      185.22      169.35      3.04 o
  -3  -4   4      119.84      120.33      2.59 o
  -2  -4   4       25.00       28.48      1.04 o
  -1  -4   4        0.06        0.90      0.64 o
   0  -4   4      412.96      432.30      3.23 o
   1  -4   4        2.78        4.42      0.50 o
   2  -4   4      257.86      256.41      3.18 o
   3  -4   4       31.05       31.35      1.01 o
   4  -4   4       46.63       51.64      5.76 o
   5  -4   4        9.15        7.12      2.26 o
   6  -4   4        0.11       -0.89      2.09 o
  -8  -3   4        1.15        1.60      1.64 o
  -7  -3   4       78.73       77.10      3.67 o
  -6  -3   4       49.99       54.84      2.40 o
  -5  -3   4      185.95      193.01      4.21 o
  -4  -3   4       31.75       27.83      1.26 o
  -3  -3   4        2.51        2.78      0.51 o
  -2  -3   4      256.99      378.96      3.74 o
  -1  -3   4      859.85      883.81      4.27 o
   0  -3   4      477.74      453.67      3.59 o
   1  -3   4      935.80      975.85      3.77 o
   2  -3   4       37.38       38.99      0.87 o
   3  -3   4      104.79      108.43      1.68 o
   4  -3   4      526.93      526.73      5.16 o
   5  -3   4      615.02      621.89     18.16 o
   6  -3   4       67.11       72.69      2.89 o
   7  -3   4        1.43        0.38      1.95 o
  -8  -2   4        3.05        4.90      2.09 o
  -7  -2   4        2.22        4.14      1.42 o
  -6  -2   4       43.87       44.12      1.45 o
  -5  -2   4      213.37      208.28      2.55 o
  -4  -2   4      384.28      345.08      2.24 o
  -3  -2   4       41.34       37.80      1.94 o
  -2  -2   4      106.85      104.87      3.37 o
  -1  -2   4       14.23       13.77      0.89 o
   0  -2   4        0.02        2.83      0.56 o
   1  -2   4     1977.55     2151.13      9.18 o
   2  -2   4      285.99      323.47      1.37 o
   3  -2   4       11.16        9.24      0.39 o
   4  -2   4       64.70       56.21      2.23 o
   5  -2   4       37.04       36.24      2.30 o
   6  -2   4        2.55        2.33      2.03 o
   7  -2   4        0.01        0.85      2.16 o
  -8  -1   4        7.81        9.32      2.63 o
  -7  -1   4        0.10       -0.80      1.64 o
  -6  -1   4       27.74       25.26      1.49 o
  -5  -1   4       33.77       34.36      1.34 o
  -4  -1   4       14.23       15.49      1.06 o
  -3  -1   4      324.12      348.26      3.21 o
  -2  -1   4      526.19      572.27      2.22 o
  -1  -1   4      545.34      542.34      5.38 o
   0  -1   4        3.53        3.67      0.70 o
   1  -1   4     4217.49     4192.60     17.35 o
   2  -1   4      749.15      806.58      2.30 o
   3  -1   4     1218.40     1284.02      5.48 o
   4  -1   4      246.34      231.61      6.54 o
   5  -1   4     1008.09      983.32     23.83 o
   6  -1   4      317.67      323.18      4.41 o
   7  -1   4       66.15       69.67      6.13 o
   8  -1   4       18.19       20.74      2.43 o
  -7   0   4        1.16       -0.84      1.71 o
  -6   0   4       11.55       13.19      1.58 o
  -5   0   4      108.56      113.91      2.18 o
  -4   0   4      272.80      263.92      2.87 o
  -3   0   4        0.09        0.72      0.66 o
  -2   0   4      378.33      345.98      4.16 o
  -1   0   4        1.30        1.06      0.46 o
   0   0   4       68.52       80.48      1.44 o
   1   0   4     1371.27     1393.19      6.44 o
   2   0   4      160.05      177.33      1.14 o
   3   0   4        4.90        7.27      0.35 o
   4   0   4      293.98      293.79      1.89 o
   5   0   4      458.95      438.64      7.61 o
   6   0   4      175.12      171.40      9.44 o
   7   0   4      229.00      245.25      4.12 o
   8   0   4       44.21       43.52      2.68 o
   9   0   4        2.78        2.09      2.74 o
  -7   1   4        1.46        0.88      3.58 o
  -6   1   4       19.33       18.78      1.80 o
  -5   1   4        0.49        0.91      0.96 o
  -4   1   4      183.05      172.74      1.82 o
  -3   1   4      280.96      277.85      2.73 o
  -2   1   4     1252.31     1239.37      4.95 o
  -1   1   4      104.40       92.34      1.31 o
   0   1   4      416.78      454.13      5.99 o
   1   1   4       49.92       62.59      0.86 o
   2   1   4     3754.76     3828.94     11.59 o
   3   1   4      130.22      153.83      0.93 o
   4   1   4      316.73      328.55      1.89 o
   5   1   4        0.09       -0.01      0.49 o
   6   1   4       21.61       17.08      1.41 o
   7   1   4       60.73       55.84      2.50 o
   8   1   4      134.63      140.34      2.89 o
   9   1   4       10.53       11.27      3.27 o
  -6   2   4       22.82       25.22      3.83 o
  -5   2   4       35.23       34.69      1.37 o
  -4   2   4       87.55       85.14      1.70 o
  -3   2   4       54.76       54.60      3.17 o
  -2   2   4       83.46       77.56      1.26 o
  -1   2   4     1769.93     1766.65     13.52 o
   0   2   4       83.67       93.29      2.05 o
   1   2   4        2.56        3.49      0.42 o
   2   2   4      806.87      812.87      4.96 o
   3   2   4       23.35       19.66      0.54 o
   4   2   4       82.50       86.70      0.89 o
   5   2   4      281.40      261.00      2.74 o
   6   2   4       86.46       70.52      1.99 o
   7   2   4        2.54       -0.07      1.12 o
   8   2   4       35.92       39.91      1.79 o
   9   2   4        0.07        1.09      2.72 o
  -6   3   4        0.01       -1.87      3.42 o
  -5   3   4        3.31        2.78      2.52 o
  -4   3   4       51.11       52.48      1.57 o
  -3   3   4      379.75      407.48      6.18 o
  -2   3   4       15.66       11.39      0.82 o
  -1   3   4     1083.13     1088.46      4.58 o
   0   3   4       41.85       44.98      1.04 o
   1   3   4        0.05        0.22      0.37 o
   2   3   4      136.81      132.07      1.94 o
   3   3   4     1424.56     1375.82     11.85 o
   4   3   4      237.76      253.76      2.06 o
   5   3   4      504.70      491.95      3.97 o
   6   3   4        1.93        2.33      0.72 o
   7   3   4        6.80        5.32      1.01 o
   8   3   4        6.64        6.02      1.67 o
  -5   4   4       27.67       35.26      3.63 o
  -4   4   4       27.36       32.78      1.44 o
  -3   4   4       11.85       13.02      1.11 o
  -2   4   4        3.72        3.15      1.09 o
  -1   4   4        2.87        1.73      0.70 o
   0   4   4     5248.07     5119.61     16.22 o
   1   4   4        0.32        2.29      0.85 o
   2   4   4      226.22      228.51      4.48 o
   3   4   4       13.54       10.63      1.30 o
   4   4   4       21.35       16.06      0.86 o
   5   4   4       89.85       93.00      1.77 o
   6   4   4       65.13       69.51      1.38 o
   7   4   4       10.96        6.57      1.19 o
   8   4   4       10.86        7.58      2.07 o
  -5   5   4        0.86        1.58      3.36 o
  -4   5   4       10.42       10.46      3.28 o
  -3   5   4       14.55       15.12      1.18 o
  -2   5   4        0.91        1.85      0.98 o
  -1   5   4      128.62      116.14      2.23 o
   0   5   4        0.07        2.31      0.73 o
   1   5   4      146.65      141.86      2.67 o
   2   5   4        0.24        1.63      1.42 o
   3   5   4      176.47      185.40      4.14 o
   4   5   4      331.79      344.73      3.91 o
   5   5   4      297.79      314.18      2.88 o
   6   5   4      193.39      189.56      9.30 o
   7   5   4        6.67        6.05      1.31 o
   8   5   4        6.05        4.81      1.98 o
  -4   6   4        9.56       12.19      3.13 o
  -3   6   4       22.87       28.35      2.00 o
  -2   6   4       12.72       12.63      1.39 o
  -1   6   4       31.94       26.31      1.32 o
   0   6   4      147.66      138.21      2.77 o
   1   6   4      368.63      342.98      3.23 o
   2   6   4      252.94      254.62     15.73 o
   3   6   4        5.05        2.31      3.05 o
   4   6   4        3.30        0.55      1.29 o
   5   6   4        1.97        1.51      1.74 o
   6   6   4       23.35       23.80      2.00 o
   7   6   4        5.88        4.93      1.63 o
   8   6   4        7.31        8.84      2.15 o
  -4   7   4        1.04        1.09      3.00 o
  -3   7   4        0.92        2.23      2.63 o
  -2   7   4        8.52        7.71      1.43 o
  -1   7   4        0.14        0.82      1.53 o
   0   7   4        3.57        1.14      1.46 o
   1   7   4        8.79       12.70      3.17 o
   2   7   4       33.28       35.91      2.60 o
   3   7   4        7.34       14.68      5.74 o
   4   7   4        0.06        0.23      1.94 o
   5   7   4        7.83        6.85      2.14 o
   6   7   4       49.27       50.57      2.61 o
   7   7   4       39.05       45.87      2.55 o
  -2   8   4        0.89        0.02      2.71 o
  -1   8   4        1.03        0.27      2.64 o
   0   8   4        2.42        1.63      3.20 o
   1   8   4        4.52        2.75      2.17 o
   2   8   4        1.11        1.55      2.17 o
   3   8   4       17.93       22.93      2.74 o
   4   8   4        2.62        3.02      2.37 o
   5   8   4        0.00       -0.25      2.58 o
   6   8   4        0.14       -1.73      2.36 o
   7   8   4        7.81        4.48      2.92 o
   8   8   4        6.87        4.74      3.01 o
  -1   9   4        0.94        0.87      2.74 o
   0   9   4        1.95        2.08      2.96 o
   1   9   4        2.99        0.85      3.29 o
   2   9   4        3.32        2.07      3.59 o
   3   9   4       10.91       11.97      2.92 o
   4   9   4        2.63        0.66      2.75 o
   5   9   4        7.97       13.69      5.36 o
   6   9   4        1.63        9.15      3.93 o
   4  10   4        3.82        3.05      5.19 o
   5  10   4        1.12        5.25      5.12 o
  -3  -9   5       27.00       25.19      6.58 o
  -2  -9   5       11.45        9.34      2.88 o
  -1  -9   5        0.00       -1.23      2.51 o
   0  -9   5        3.72        0.92      2.95 o
   1  -9   5        0.35       -2.87      2.97 o
   2  -9   5        0.55        0.59      2.05 o
  -6  -8   5        1.62        2.27      3.67 o
  -5  -8   5        1.24        1.58      2.52 o
  -4  -8   5        0.63        0.72      2.79 o
  -3  -8   5        9.33       13.27      3.05 o
  -2  -8   5        0.29       -0.17      2.80 o
  -1  -8   5       14.69       23.01      2.78 o
   0  -8   5      357.03      373.32      4.85 o
   1  -8   5       10.04        8.09      1.61 o
   2  -8   5        5.86        3.69      1.95 o
   3  -8   5        4.30        5.51      2.03 o
  -7  -7   5        1.59        0.68      3.42 o
  -6  -7   5       15.94       18.01      2.55 o
  -5  -7   5       18.49       18.74      2.70 o
  -4  -7   5       51.51       54.48      3.40 o
  -3  -7   5       51.13       55.67      3.34 o
  -2  -7   5        1.50        0.42      2.19 o
  -1  -7   5       20.71       19.59      1.59 o
   0  -7   5       42.19       36.74      2.38 o
   1  -7   5        0.19        1.76      1.45 o
   2  -7   5        9.72       11.35      1.57 o
   3  -7   5       36.38       32.04      2.81 o
   4  -7   5        8.05        6.64      2.24 o
  -7  -6   5       12.87       13.29      2.28 o
  -6  -6   5        2.77        8.06      4.22 o
  -5  -6   5       20.61       18.59      3.52 o
  -4  -6   5       85.37       82.25      3.17 o
  -3  -6   5       36.45       39.33      3.18 o
  -2  -6   5        0.63        1.07      0.61 o
  -1  -6   5      121.45      122.35      2.03 o
   0  -6   5      152.70      157.13      3.09 o
   1  -6   5       58.73       56.68      1.86 o
   2  -6   5       89.12       90.95      2.12 o
   3  -6   5       20.74       18.83      2.10 o
   4  -6   5        0.09        1.68      2.05 o
  -8  -5   5       31.62       34.43      2.74 o
  -7  -5   5       30.75       31.76      2.64 o
  -6  -5   5        5.42        7.62      1.98 o
  -5  -5   5       14.34       16.08      2.10 o
  -4  -5   5        4.68        6.36      2.10 o
  -3  -5   5      546.21      534.13      5.55 o
  -2  -5   5      169.28      161.83      2.08 o
  -1  -5   5      147.40      139.04      1.45 o
   0  -5   5       99.99      100.63      1.61 o
   1  -5   5        9.75       11.39      0.76 o
   2  -5   5       55.89       55.22      2.27 o
   3  -5   5      344.60      351.23      3.91 o
   4  -5   5        2.95        4.52      2.13 o
   5  -5   5       14.61       17.27      2.26 o
  -8  -4   5        2.95        0.89      1.85 o
  -7  -4   5       16.41       15.29      1.47 o
  -6  -4   5        0.57       -0.81      1.44 o
  -5  -4   5       20.76       16.33      2.08 o
  -4  -4   5       79.06       69.44      1.59 o
  -3  -4   5      278.23      267.98      2.05 o
  -2  -4   5       47.73       45.77      1.27 o
  -1  -4   5        4.11        4.00      0.96 o
   0  -4   5      965.43      972.62      6.38 o
   1  -4   5      477.77      456.64      3.46 o
   2  -4   5        1.70        1.16      0.89 o
   3  -4   5      198.58      188.95      2.49 o
   4  -4   5       27.41       27.75      2.24 o
   5  -4   5        7.90        4.40      1.79 o
   6  -4   5        4.14        0.89      2.11 o
  -8  -3   5       37.92       50.39      2.19 o
  -7  -3   5       41.54       38.65      1.92 o
  -6  -3   5      687.61      675.66      6.97 o
  -5  -3   5       23.64       24.85      1.72 o
  -4  -3   5        0.05        0.58      0.75 o
  -3  -3   5      179.95      193.68      4.91 o
  -2  -3   5     2171.34     2138.31     10.83 o
  -1  -3   5      665.35      690.36      3.24 o
   0  -3   5      928.37      929.20      4.14 o
   1  -3   5      652.17      690.14      4.03 o
   2  -3   5       31.39       25.78      0.57 o
   3  -3   5       12.29       11.04      0.72 o
   4  -3   5      137.70      117.04      3.02 o
   5  -3   5       12.22       14.56      5.20 o
   6  -3   5       13.49       15.14      2.03 o
   7  -3   5       23.29       28.05      2.62 o
  -8  -2   5       52.11       49.50      3.34 o
  -7  -2   5        0.31        0.86      1.36 o
  -6  -2   5        0.87        3.54      1.93 o
  -5  -2   5      251.71      226.56      4.79 o
  -4  -2   5      259.01      248.93      2.06 o
  -3  -2   5      121.25      132.35      1.64 o
  -2  -2   5      766.04      743.71      4.65 o
  -1  -2   5      395.99      418.14      5.46 o
   0  -2   5       31.77       41.00      1.48 o
   1  -2   5      798.79      834.45      2.46 o
   2  -2   5      406.83      364.89      2.62 o
   3  -2   5       41.24       51.83      0.71 o
   4  -2   5      755.38      715.45      9.69 o
   5  -2   5      108.13      113.39      7.38 o
   6  -2   5        4.98        3.73      2.00 o
   7  -2   5        0.10       -1.72      2.13 o
  -7  -1   5       32.77       33.48      2.15 o
  -6  -1   5      207.55      199.30      3.08 o
  -5  -1   5      987.24      960.13      8.49 o
  -4  -1   5      218.42      217.52      2.25 o
  -3  -1   5      251.37      271.53      3.51 o
  -2  -1   5       14.62       20.86      0.87 o
  -1  -1   5     6635.88     6806.39    180.69 o
   0  -1   5      248.74      256.02      2.27 o
   1  -1   5     1022.46     1011.20      5.30 o
   2  -1   5     1999.48     2152.26     10.06 o
   3  -1   5      554.28      616.49      2.01 o
   4  -1   5      135.63      135.39      2.48 o
   5  -1   5        1.22        1.86      2.03 o
   6  -1   5        0.26        0.79      1.61 o
   7  -1   5       48.70       50.48      2.63 o
   8  -1   5       12.41       11.46      2.24 o
  -7   0   5        5.19        3.11      2.84 o
  -6   0   5        0.10       -1.44      1.64 o
  -5   0   5        5.85        3.52      1.52 o
  -4   0   5       76.34       68.13      1.71 o
  -3   0   5        3.49        2.84      0.79 o
  -2   0   5      160.23      159.42      4.04 o
  -1   0   5      755.51      815.81      7.12 o
   0   0   5      193.09      200.41      1.84 o
   1   0   5       43.75       36.96      0.80 o
   2   0   5      106.50      139.87      0.82 o
   3   0   5      252.12      302.83      2.49 o
   4   0   5       11.51       15.26      0.56 o
   5   0   5      980.99      929.24     26.97 o
   6   0   5      131.13      132.41      6.63 o
   7   0   5       75.13       81.30      2.79 o
   8   0   5        0.44       -0.32      2.12 o
   9   0   5        2.04        4.31      2.86 o
  -7   1   5        0.45        0.86      3.20 o
  -6   1   5        6.62        5.99      3.49 o
  -5   1   5       79.50       78.43      1.72 o
  -4   1   5      420.39      404.98      5.99 o
  -3   1   5      233.97      227.55      4.67 o
  -2   1   5       32.37       35.79      0.74 o
  -1   1   5      239.49      238.14      2.13 o
   0   1   5      374.49      396.43      4.99 o
   1   1   5      403.85      417.40      2.49 o
   2   1   5      972.87      939.15      2.21 o
   3   1   5      244.66      265.39      1.42 o
   4   1   5       30.58       30.46      0.71 o
   5   1   5      118.01      109.44      1.31 o
   6   1   5       33.89       36.72      1.60 o
   7   1   5       91.74       91.38      2.59 o
   8   1   5      140.85      151.67      4.89 o
   9   1   5        0.70       -1.40      1.92 o
  -6   2   5       17.95       16.12      3.79 o
  -5   2   5       11.61       10.02      1.58 o
  -4   2   5       21.43       17.32      1.13 o
  -3   2   5        7.63        5.87      0.72 o
  -2   2   5      118.26      120.16      3.55 o
  -1   2   5      289.90      296.72      3.24 o
   0   2   5       53.43       58.57      2.86 o
   1   2   5       11.27        9.98      1.07 o
   2   2   5        4.60        4.94      0.54 o
   3   2   5       27.19       33.23      0.65 o
   4   2   5      333.63      349.70      1.95 o
   5   2   5        2.35        0.88      0.72 o
   6   2   5        4.26        2.61      1.08 o
   7   2   5      243.64      247.71      2.80 o
   8   2   5        5.92        7.27      1.46 o
   9   2   5        0.11       -2.07      2.65 o
  -6   3   5        0.17        1.69      3.61 o
  -5   3   5        9.60       10.10      1.96 o
  -4   3   5        0.18        1.17      1.20 o
  -3   3   5       83.12       84.60      1.85 o
  -2   3   5      174.84      173.46      2.62 o
  -1   3   5       49.31       48.97      1.39 o
   0   3   5       49.70       41.78      0.83 o
   1   3   5       63.13       57.15      1.79 o
   2   3   5      418.22      425.44      2.02 o
   3   3   5      657.06      616.02      2.99 o
   4   3   5      837.19      811.44      5.53 o
   5   3   5      126.53      123.73      1.22 o
   6   3   5        0.07        0.39      0.70 o
   7   3   5       38.59       36.66      1.38 o
   8   3   5      124.70      128.06      4.41 o
  -5   4   5       20.00       25.13      3.87 o
  -4   4   5       82.36       71.30      2.40 o
  -3   4   5        1.01        0.40      1.11 o
  -2   4   5       35.41       33.02      1.39 o
  -1   4   5        3.48        3.76      0.58 o
   0   4   5       39.39       46.01      1.39 o
   1   4   5        0.77        0.80      0.51 o
   2   4   5      200.11      206.48      3.74 o
   3   4   5      185.71      186.81      2.64 o
   4   4   5       80.86       88.15      2.05 o
   5   4   5      211.17      195.96      2.15 o
   6   4   5        5.95        5.35      0.76 o
   7   4   5        8.64        7.36      1.02 o
   8   4   5      113.29      116.84      3.54 o
  -5   5   5        3.78        2.96      2.98 o
  -4   5   5        9.62       11.00      3.21 o
  -3   5   5        5.92        5.00      1.15 o
  -2   5   5       16.17       14.42      1.25 o
  -1   5   5      892.74      887.04     14.14 o
   0   5   5        1.33        0.82      0.63 o
   1   5   5        1.01        1.80      0.66 o
   2   5   5        0.07        0.50      1.46 o
   3   5   5      145.89      138.57      7.23 o
   4   5   5       77.56       68.91      1.54 o
   5   5   5      516.42      505.02      4.37 o
   6   5   5        6.16        8.55      1.17 o
   7   5   5        2.37        2.11      1.31 o
   8   5   5        9.66        6.31      2.32 o
  -4   6   5        1.29        2.77      2.75 o
  -3   6   5       23.82       18.33      2.20 o
  -2   6   5       14.97        9.61      1.23 o
  -1   6   5       93.70       88.03      1.93 o
   0   6   5        0.54        2.73      1.55 o
   1   6   5      309.87      283.10      4.07 o
   2   6   5      181.10      172.70      4.90 o
   3   6   5      233.21      235.74     11.72 o
   4   6   5      229.51      231.51      3.65 o
   5   6   5       24.42       28.54      1.47 o
   6   6   5       69.52       71.44      2.62 o
   7   6   5       10.25        8.61      1.78 o
   8   6   5       11.92        8.64      2.49 o
  -4   7   5        2.05        3.33      3.30 o
  -3   7   5        0.17       -0.30      2.52 o
  -2   7   5        0.88        0.67      1.67 o
  -1   7   5       18.24       15.27      1.54 o
   0   7   5      130.14      136.84      5.13 o
   1   7   5       33.66       34.04      2.40 o
   2   7   5        5.35        6.62      2.16 o
   3   7   5        6.01       13.22      5.28 o
   4   7   5       57.63       53.32      2.60 o
   5   7   5        9.10        8.35      2.03 o
   6   7   5       82.34       89.18      3.33 o
   7   7   5        0.49        0.48      2.01 o
  -1   8   5        3.74        0.23      2.03 o
   0   8   5        6.41        7.89      3.03 o
   1   8   5        9.97        6.53      3.26 o
   2   8   5        3.49        3.17      2.56 o
   3   8   5       15.30       20.29      2.55 o
   4   8   5       12.47       11.54      2.37 o
   5   8   5       24.97       22.50      2.58 o
   6   8   5        0.03        0.75      2.35 o
   7   8   5        1.42       -0.76      2.22 o
   8   8   5       28.85       23.95      3.56 o
  -1   9   5        1.31        0.60      2.08 o
   0   9   5        0.06       -1.27      2.97 o
   1   9   5        8.79       10.10      3.46 o
   2   9   5        6.11        5.76      3.69 o
   3   9   5        5.74        6.81      3.55 o
   4   9   5        0.00       -0.40      3.09 o
   5   9   5        3.54        4.05      4.12 o
   6   9   5        0.52        3.14      3.53 o
   5  10   5        0.27        2.73      4.45 o
  -2  -9   6        1.52        2.91      2.77 o
  -1  -9   6       45.77       48.81      3.30 o
   0  -9   6       18.67       12.44      3.31 o
   1  -9   6        3.37        2.01      2.92 o
   2  -9   6        1.30        2.23      2.73 o
  -5  -8   6        0.79        1.13      2.98 o
  -4  -8   6       81.42       78.03      5.81 o
  -3  -8   6       12.13       14.00      3.10 o
  -2  -8   6        1.21        3.02      2.69 o
  -1  -8   6       18.66       16.65      2.63 o
   0  -8   6       19.06       25.39      3.45 o
   1  -8   6        3.89        3.86      1.79 o
   2  -8   6        3.25        0.53      1.97 o
   3  -8   6        2.16        0.14      3.11 o
  -7  -7   6        7.21        4.97      3.30 o
  -6  -7   6       21.42       19.04      2.67 o
  -5  -7   6        8.95        9.78      2.63 o
  -4  -7   6       60.54       60.12      5.32 o
  -3  -7   6        2.37        0.51      2.28 o
  -2  -7   6       55.34       59.65      3.28 o
  -1  -7   6       80.46       86.60      2.21 o
   0  -7   6      224.51      238.85      3.87 o
   1  -7   6       75.22       78.77      2.45 o
   2  -7   6        6.01        5.11      1.42 o
   3  -7   6        0.70       -0.95      2.01 o
  -7  -6   6       12.28       10.11      1.84 o
  -6  -6   6       46.74       53.15      2.96 o
  -5  -6   6       38.02       34.87      2.70 o
  -4  -6   6       24.35       25.18      3.27 o
  -3  -6   6      121.16      113.51      4.57 o
  -2  -6   6       10.46       11.09      1.13 o
  -1  -6   6       22.94       22.91      1.25 o
   0  -6   6      123.72      114.85      2.11 o
   1  -6   6      196.02      202.98      4.79 o
   2  -6   6      180.40      186.00      4.06 o
   3  -6   6       75.46       69.83      2.80 o
   4  -6   6        9.31        5.89      2.10 o
  -8  -5   6       35.61       30.28      3.92 o
  -7  -5   6       24.41       26.69      1.91 o
  -6  -5   6       12.51       17.51      2.79 o
  -5  -5   6       41.83       39.81      2.44 o
  -4  -5   6       84.98       88.90      3.12 o
  -3  -5   6      557.65      510.19     10.42 o
  -2  -5   6       19.65       20.99      1.18 o
  -1  -5   6       39.82       44.55      1.56 o
   0  -5   6       27.02       28.64      1.18 o
   1  -5   6       44.26       42.32      1.16 o
   2  -5   6       40.46       33.94      2.05 o
   3  -5   6      194.28      186.48      2.76 o
   4  -5   6       22.66       20.74      2.86 o
   5  -5   6        2.25        1.10      2.07 o
  -8  -4   6        2.32        2.51      3.35 o
  -7  -4   6       10.83       11.87      1.66 o
  -6  -4   6        7.06        6.13      1.44 o
  -5  -4   6       28.27       24.48      2.05 o
  -4  -4   6      265.91      243.82      2.19 o
  -3  -4   6      100.63      100.39      1.66 o
  -2  -4   6        0.69        0.35      0.93 o
  -1  -4   6        0.02        1.17      1.18 o
   0  -4   6       10.89       15.00      1.25 o
   1  -4   6      510.89      496.68      3.75 o
   2  -4   6      124.31      109.86      3.56 o
   3  -4   6      113.32      109.07      1.90 o
   4  -4   6       33.02       30.21      3.69 o
   5  -4   6        1.30        0.71      1.83 o
   6  -4   6        7.24        7.53      2.21 o
  -8  -3   6       69.26       67.85      4.29 o
  -7  -3   6       42.31       44.88      2.44 o
  -6  -3   6        6.03        5.06      1.41 o
  -5  -3   6        0.31       -0.39      1.25 o
  -4  -3   6        5.15        5.52      1.58 o
  -3  -3   6      223.07      203.25      3.26 o
  -2  -3   6      693.43      667.05      5.67 o
  -1  -3   6      174.82      202.07      2.99 o
   0  -3   6       30.86       35.31      1.36 o
   1  -3   6       10.83       12.07      0.80 o
   2  -3   6        9.88       14.59      0.65 o
   3  -3   6      196.93      196.74      1.79 o
   4  -3   6      276.92      255.00      3.70 o
   5  -3   6       76.74       76.63      2.62 o
   6  -3   6       13.20        8.78      2.71 o
   7  -3   6        2.47        4.41      2.40 o
  -7  -2   6        2.72        3.48      1.76 o
  -6  -2   6        0.12        0.24      1.36 o
  -5  -2   6      528.19      514.09      6.15 o
  -4  -2   6      236.79      225.78      2.50 o
  -3  -2   6      399.95      395.36      6.96 o
  -2  -2   6       34.59       37.68      2.17 o
  -1  -2   6      418.27      477.75     20.21 o
   0  -2   6      376.88      390.31      6.14 o
   1  -2   6      122.92      129.33      3.13 o
   2  -2   6      336.13      388.13      1.83 o
   3  -2   6      443.93      415.08      1.88 o
   4  -2   6      183.20      181.55      1.30 o
   5  -2   6        0.01        1.68      1.72 o
   6  -2   6        0.77       -0.58      1.92 o
   7  -2   6       18.24       16.69      2.41 o
  -7  -1   6       23.31       23.09      3.66 o
  -6  -1   6       52.94       64.44      2.35 o
  -5  -1   6      137.59      145.21      2.74 o
  -4  -1   6        0.24       -0.59      1.02 o
  -3  -1   6       28.99       29.88      1.07 o
  -2  -1   6      120.90      190.98      1.94 o
  -1  -1   6      397.56      384.12      4.33 o
   0  -1   6      867.33      833.69      4.97 o
   1  -1   6      510.04      525.42      2.93 o
   2  -1   6      201.20      215.51      1.22 o
   3  -1   6        7.69       13.20      0.53 o
   4  -1   6      968.05      949.02      5.22 o
   5  -1   6      767.37      788.74      6.16 o
   6  -1   6      230.24      227.24      3.78 o
   7  -1   6        0.07       -1.33      1.92 o
   8  -1   6       32.84       33.11      2.48 o
  -7   0   6        0.14        1.14      2.94 o
  -6   0   6       95.56       98.33      5.11 o
  -5   0   6       58.96       70.66      2.38 o
  -4   0   6       43.65       43.29      1.54 o
  -3   0   6       25.63       21.02      1.25 o
  -2   0   6      506.47      501.96      7.15 o
  -1   0   6        4.97        7.65      0.68 o
   0   0   6      347.99      330.21      4.62 o
   1   0   6     1472.20     1593.07     13.01 o
   2   0   6     1053.27     1192.58      3.56 o
   3   0   6       51.90       47.42      1.12 o
   4   0   6      550.93      526.54      3.49 o
   5   0   6       90.06       85.02      3.34 o
   6   0   6      105.32      106.81      6.55 o
   7   0   6        1.48        1.19      1.74 o
   8   0   6        1.49        0.52      1.86 o
  -6   1   6        1.91       -0.35      3.29 o
  -5   1   6        4.19        6.26      1.26 o
  -4   1   6       33.36       34.22      1.27 o
  -3   1   6      138.02      140.98      3.35 o
  -2   1   6      389.52      391.68      2.32 o
  -1   1   6      105.33       95.88      2.10 o
   0   1   6       46.07       59.92      2.06 o
   1   1   6     2685.37     2706.81      8.18 o
   2   1   6      547.88      594.24      5.49 o
   3   1   6     1482.75     1542.40     10.39 o
   4   1   6      366.09      370.93      2.44 o
   5   1   6     1396.47     1375.65      6.08 o
   6   1   6      310.44      297.63      4.52 o
   7   1   6      146.43      148.01      2.81 o
   8   1   6       18.36       16.51      2.20 o
   9   1   6       52.03       56.82      3.51 o
  -6   2   6        0.00       -0.13      3.40 o
  -5   2   6       75.19       70.93      5.34 o
  -4   2   6       20.29       23.56      1.52 o
  -3   2   6       10.10       11.16      0.71 o
  -2   2   6       64.00       57.60      1.32 o
  -1   2   6       78.36       75.23      1.95 o
   0   2   6       86.93       81.04      1.89 o
   1   2   6      625.12      641.00     11.39 o
   2   2   6        1.58        0.75      0.65 o
   3   2   6       33.10       33.93      0.98 o
   4   2   6       54.55       52.73      0.88 o
   5   2   6      515.52      497.17      3.68 o
   6   2   6       46.73       45.10      1.17 o
   7   2   6      513.75      509.21      7.72 o
   8   2   6       18.41       19.66      1.64 o
  -5   3   6        3.72        4.84      1.96 o
  -4   3   6       22.31       24.98      1.54 o
  -3   3   6       46.38       54.95      1.77 o
  -2   3   6      278.75      293.20      2.90 o
  -1   3   6       25.67       27.87      1.56 o
   0   3   6       42.83       42.41      1.65 o
   1   3   6       14.70       22.91      0.81 o
   2   3   6     1087.06     1023.93      5.76 o
   3   3   6      197.50      218.09      4.65 o
   4   3   6      221.33      208.94      2.17 o
   5   3   6        0.25        0.35      0.60 o
   6   3   6        4.69        3.18      0.85 o
   7   3   6       71.45       68.54      2.09 o
   8   3   6       88.90       92.96      2.62 o
  -5   4   6        1.85        0.02      2.92 o
  -4   4   6       28.83       27.53      1.64 o
  -3   4   6        0.03        0.34      1.18 o
  -2   4   6       39.03       35.92      1.53 o
  -1   4   6      149.30      158.31      2.92 o
   0   4   6        0.96        0.72      0.89 o
   1   4   6       15.35       16.23      0.78 o
   2   4   6      466.50      472.52      3.64 o
   3   4   6       68.60       69.87      1.95 o
   4   4   6        0.16        0.29      1.28 o
   5   4   6       29.76       28.32      1.11 o
   6   4   6       66.30       64.68      1.37 o
   7   4   6       35.04       35.82      1.44 o
   8   4   6       71.55       80.59      4.84 o
  -4   5   6        5.66        3.74      3.01 o
  -3   5   6       45.64       46.64      1.73 o
  -2   5   6        2.34        3.53      1.20 o
  -1   5   6      251.97      252.45      2.89 o
   0   5   6       17.54       14.14      1.11 o
   1   5   6        4.99        3.19      0.62 o
   2   5   6       14.00       14.58      0.76 o
   3   5   6      222.37      219.61     14.91 o
   4   5   6      119.69      121.55      2.66 o
   5   5   6      166.63      158.51      2.03 o
   6   5   6        0.57        0.27      0.96 o
   7   5   6        0.16       -0.46      1.40 o
   8   5   6        0.67        2.45      2.12 o
  -4   6   6        1.12        4.74      3.23 o
  -3   6   6        5.27        4.36      1.82 o
  -2   6   6       25.56       21.69      1.50 o
  -1   6   6        1.14        1.55      1.23 o
   0   6   6      546.42      501.21      4.29 o
   1   6   6        0.30       -0.25      1.15 o
   2   6   6        9.12       12.58      2.09 o
   3   6   6       21.30       20.47      1.98 o
   4   6   6       24.66       32.76      2.75 o
   5   6   6        6.46        8.16      1.33 o
   6   6   6        2.17        1.07      1.57 o
   7   6   6       11.94        9.82      1.75 o
   8   6   6       24.90       18.39      3.23 o
  -3   7   6        0.57        0.12      2.69 o
  -2   7   6        3.19        0.94      2.54 o
  -1   7   6       26.67       27.96      3.12 o
   0   7   6        4.39        3.59      3.28 o
   1   7   6       53.45       48.74      3.66 o
   2   7   6        1.34        3.23      2.26 o
   3   7   6       47.62       53.46      6.91 o
   4   7   6       43.05       43.73      2.46 o
   5   7   6      104.86      102.35      3.19 o
   6   7   6       38.73       44.64      2.40 o
   7   7   6        6.65        5.13      1.84 o
  -1   8   6        9.23        8.72      4.55 o
   0   8   6       23.16       24.93      3.76 o
   1   8   6       41.81       37.60      3.78 o
   2   8   6       54.98       55.67      4.16 o
   3   8   6        1.95        3.48      2.44 o
   4   8   6        1.38        0.32      2.08 o
   5   8   6        1.56        2.99      2.32 o
   6   8   6        1.38        0.23      2.49 o
   7   8   6       12.82       12.00      3.56 o
   8   8   6        0.36        0.28      3.12 o
  -1   9   6        0.00       -0.21      3.27 o
   0   9   6        0.43        1.54      3.06 o
   1   9   6        0.12        0.17      3.17 o
   2   9   6        4.97        6.11      3.77 o
   3   9   6        1.46        3.44      3.55 o
   4   9   6        1.27        2.20      3.48 o
   5   9   6        1.41       12.31      3.58 o
   6   9   6        8.36       11.76      3.54 o
  -1  -9   7        2.08        1.24      3.12 o
   0  -9   7        2.68        1.85      3.03 o
   1  -9   7        1.71        0.09      2.95 o
  -4  -8   7        6.65        7.91      2.95 o
  -3  -8   7       35.63       33.22      4.12 o
  -2  -8   7       28.08       32.15      2.97 o
  -1  -8   7      109.87      109.43      3.86 o
   0  -8   7        5.42        8.13      2.85 o
   1  -8   7        0.16       -1.85      1.85 o
   2  -8   7       22.34       24.97      4.23 o
  -6  -7   7       77.52       91.44      5.41 o
  -5  -7   7       19.15       20.38      3.00 o
  -4  -7   7        2.08        5.00      2.53 o
  -3  -7   7       54.70       47.07      3.49 o
  -2  -7   7        7.54        6.59      2.61 o
  -1  -7   7        0.03        1.04      2.14 o
   0  -7   7        7.81        6.76      1.89 o
   1  -7   7        0.61       -0.63      1.61 o
   2  -7   7        3.22        4.87      1.56 o
   3  -7   7        6.52        8.05      2.12 o
  -7  -6   7        0.30       -2.42      3.29 o
  -6  -6   7        7.98        7.48      2.32 o
  -5  -6   7       34.80       36.34      2.99 o
  -4  -6   7        6.17        7.43      2.73 o
  -3  -6   7       85.09       65.99      3.40 o
  -2  -6   7        0.47        1.66      2.21 o
  -1  -6   7      183.58      186.14      4.48 o
   0  -6   7     1059.61     1067.87      7.25 o
   1  -6   7        0.01        1.51      1.24 o
   2  -6   7       25.70       23.43      3.23 o
   3  -6   7       33.88       36.75      3.96 o
   4  -6   7        9.66       11.13      2.10 o
  -7  -5   7        5.92        8.78      2.30 o
  -6  -5   7       18.95       22.68      1.81 o
  -5  -5   7        7.96        4.40      2.13 o
  -4  -5   7      124.66      125.83      3.68 o
  -3  -5   7       37.89       42.59      2.80 o
  -2  -5   7        0.01       -0.15      1.43 o
  -1  -5   7      138.70      126.40      2.59 o
   0  -5   7      109.10      119.58      1.95 o
   1  -5   7       71.63       68.69      1.86 o
   2  -5   7      102.95      103.20      1.92 o
   3  -5   7       27.90       24.67      1.67 o
   4  -5   7       13.56       12.07      1.97 o
   5  -5   7       12.70       17.41      2.17 o
  -7  -4   7        8.16        7.16      2.94 o
  -6  -4   7        0.01        0.97      1.37 o
  -5  -4   7       52.06       46.26      1.97 o
  -4  -4   7      294.11      301.67      4.45 o
  -3  -4   7        3.91        5.55      1.10 o
  -2  -4   7      102.77       97.74      1.90 o
  -1  -4   7      264.46      248.21      3.14 o
   0  -4   7      781.08      755.16      4.55 o
   1  -4   7      211.02      200.61      2.50 o
   2  -4   7      586.73      567.54      3.79 o
   3  -4   7       43.78       43.89      1.48 o
   4  -4   7       39.10       38.73      2.19 o
   5  -4   7        2.75        1.56      1.78 o
   6  -4   7       70.35       77.08      4.08 o
  -7  -3   7       14.11       16.81      2.35 o
  -6  -3   7       11.40       15.43      1.52 o
  -5  -3   7        3.76        6.60      1.27 o
  -4  -3   7       58.13       66.03      2.11 o
  -3  -3   7      462.21      435.66     12.61 o
  -2  -3   7       81.55       74.15      1.66 o
  -1  -3   7      224.28      185.77      4.56 o
   0  -3   7      336.44      354.67      3.63 o
   1  -3   7        3.16        4.71      0.95 o
   2  -3   7        8.61        9.81      0.74 o
   3  -3   7      864.80      856.10      7.56 o
   4  -3   7       14.30       15.51      1.08 o
   5  -3   7       62.14       54.14      2.44 o
   6  -3   7       36.43       33.18      2.92 o
  -7  -2   7        0.31        0.25      3.51 o
  -6  -2   7        0.14        0.17      1.27 o
  -5  -2   7        5.04        5.58      1.24 o
  -4  -2   7      118.93      112.43      2.83 o
  -3  -2   7      484.54      476.88      4.40 o
  -2  -2   7        0.17       -0.64      1.83 o
  -1  -2   7       21.78       22.59      3.33 o
   0  -2   7     1122.61     1146.11      4.79 o
   1  -2   7     1023.52      960.35      5.16 o
   2  -2   7        7.50        6.68      0.72 o
   3  -2   7      824.22      794.32      3.39 o
   4  -2   7        3.17        3.30      0.90 o
   5  -2   7        3.68        4.94      1.44 o
   6  -2   7        0.08       -1.41      1.85 o
   7  -2   7       55.51       52.20      3.61 o
  -7  -1   7        7.82       12.81      3.62 o
  -6  -1   7      331.03      321.64      5.19 o
  -5  -1   7        0.40        0.86      1.62 o
  -4  -1   7       10.71       10.50      1.53 o
  -3  -1   7       15.82       21.65      1.54 o
  -2  -1   7      931.40      917.63      7.92 o
  -1  -1   7      414.85      429.40      7.75 o
   0  -1   7      992.42      977.20      5.55 o
   1  -1   7      721.20      769.59      3.00 o
   2  -1   7        3.02        3.32      0.53 o
   3  -1   7        1.23        1.49      0.63 o
   4  -1   7      234.67      217.99      2.11 o
   5  -1   7       13.00       14.59      1.62 o
   6  -1   7       27.14       29.49      2.10 o
   7  -1   7       48.16       47.77      4.62 o
   8  -1   7        0.44        0.10      2.02 o
  -6   0   7        5.61       10.55      4.04 o
  -5   0   7       56.26       52.38      2.54 o
  -4   0   7      159.04      160.04      4.29 o
  -3   0   7       32.66       40.41      1.45 o
  -2   0   7      683.28      656.30      5.85 o
  -1   0   7      486.38      517.82      3.66 o
   0   0   7        1.37        3.53      1.07 o
   1   0   7      248.50      262.18      2.96 o
   2   0   7      496.11      473.99      6.10 o
   3   0   7        8.30        5.96      0.72 o
   4   0   7     1321.78     1250.77      4.30 o
   5   0   7       11.69       12.98      0.94 o
   6   0   7        9.03        7.56      1.66 o
   7   0   7        4.50        3.07      1.82 o
   8   0   7       18.31       19.26      3.52 o
  -6   1   7       70.69       90.38      5.31 o
  -5   1   7      330.14      347.42     12.75 o
  -4   1   7      109.55      109.84      3.35 o
  -3   1   7       24.55       23.93      1.30 o
  -2   1   7        5.88        6.17      0.66 o
  -1   1   7     1694.65     1703.83      7.67 o
   0   1   7      190.28      202.91      4.78 o
   1   1   7      307.19      277.40      5.85 o
   2   1   7      799.13      877.99      6.76 o
   3   1   7       93.31      106.93      1.82 o
   4   1   7      173.47      173.85      1.74 o
   5   1   7       21.79       24.20      1.12 o
   6   1   7        1.01        1.07      1.15 o
   7   1   7       23.69       26.85      2.05 o
   8   1   7       22.71       22.54      2.07 o
   9   1   7        3.15        1.15      2.07 o
  -6   2   7        1.46        1.53      2.30 o
  -5   2   7        0.05        2.85      1.59 o
  -4   2   7        0.42        1.86      1.39 o
  -3   2   7        0.15        0.37      1.28 o
  -2   2   7        1.32        2.85      0.85 o
  -1   2   7      197.62      215.88      3.07 o
   0   2   7      464.15      477.70      4.14 o
   1   2   7        6.89        3.57      1.35 o
   2   2   7      448.38      461.18      3.96 o
   3   2   7      174.35      185.75      2.56 o
   4   2   7      155.15      154.00      2.87 o
   5   2   7      823.41      795.40      5.52 o
   6   2   7        6.53        6.13      0.95 o
   7   2   7      125.51      120.42      3.39 o
   8   2   7       10.79        8.14      1.36 o
  -5   3   7       22.10       26.22      2.38 o
  -4   3   7       97.20      102.37      2.41 o
  -3   3   7       95.66       97.43      2.16 o
  -2   3   7        0.99        0.93      1.25 o
  -1   3   7       75.76       77.59      2.12 o
   0   3   7       15.45       16.19      1.47 o
   1   3   7      157.44      152.10      2.76 o
   2   3   7       78.69       60.94      1.46 o
   3   3   7       88.21       80.36      1.54 o
   4   3   7       33.97       35.90      1.05 o
   5   3   7       57.99       60.66      1.22 o
   6   3   7      222.93      235.98      1.98 o
   7   3   7       56.16       62.00      2.10 o
   8   3   7       62.48       65.10      2.36 o
  -5   4   7        2.27        4.12      3.02 o
  -4   4   7        4.77        3.26      1.42 o
  -3   4   7        7.42        5.80      1.37 o
  -2   4   7       15.31       19.70      1.46 o
  -1   4   7       14.30       16.95      1.31 o
   0   4   7       10.97        8.88      1.09 o
   1   4   7       98.55       95.28      1.47 o
   2   4   7       61.87       51.98      1.87 o
   3   4   7      102.91      103.42      2.25 o
   4   4   7       71.69       58.89      3.18 o
   5   4   7       41.61       45.67      1.77 o
   6   4   7       13.65       11.89      1.14 o
   7   4   7      287.02      298.29      4.45 o
   8   4   7       16.45       22.43      2.51 o
  -4   5   7        0.01       -1.23      2.82 o
  -3   5   7        5.44        4.95      1.38 o
  -2   5   7       27.76       32.67      1.63 o
  -1   5   7        3.29        4.33      1.41 o
   0   5   7        5.30        5.93      1.12 o
   1   5   7       59.88       51.67      1.15 o
   2   5   7       41.78       39.61      2.11 o
   3   5   7       68.82       69.08      2.07 o
   4   5   7      226.84      212.84      3.37 o
   5   5   7       22.42       23.00      1.20 o
   6   5   7        2.29        2.15      0.98 o
   7   5   7        0.18       -0.16      1.50 o
   8   5   7       34.36       46.46     12.71 o
  -4   6   7       13.16        6.76      3.47 o
  -3   6   7        0.15        0.23      1.87 o
  -2   6   7       24.30       22.43      1.60 o
  -1   6   7        1.92        0.67      1.23 o
   0   6   7        5.12        8.10      1.60 o
   1   6   7        0.44        0.36      2.84 o
   2   6   7       75.41       75.71      2.56 o
   3   6   7       61.15       59.94      2.35 o
   4   6   7       67.64       75.21      6.61 o
   5   6   7       28.53       28.64      1.53 o
   6   6   7        0.06        0.15      1.70 o
   7   6   7        0.00       -1.29      1.78 o
  -2   7   7        8.70        4.60      2.85 o
  -1   7   7      135.74      142.70      5.29 o
   0   7   7        4.08        3.72      2.09 o
   1   7   7        0.88        2.51      3.26 o
   2   7   7        1.17        3.74      3.17 o
   3   7   7        2.30        7.55      3.74 o
   4   7   7        8.70        9.28      2.06 o
   5   7   7      114.57      117.49      3.41 o
   6   7   7        0.13        0.49      1.72 o
   7   7   7        0.09       -0.47      1.87 o
  -1   8   7       12.33       15.69      3.55 o
   0   8   7        2.05        3.68      2.27 o
   1   8   7       54.84       46.94      4.44 o
   2   8   7       27.81       25.53      3.78 o
   3   8   7       55.02       52.37      4.24 o
   4   8   7       69.93       74.31      4.49 o
   5   8   7       11.69       17.79      2.43 o
   6   8   7        5.58        3.90      2.13 o
   7   8   7        1.12       -1.68      2.27 o
   6   9   7        4.31       11.69      3.61 o
   1  -9   8       15.04       17.59      3.45 o
  -3  -8   8       33.46       35.87      3.27 o
  -2  -8   8       22.75       28.57      2.95 o
  -1  -8   8        6.10        5.22      3.57 o
   0  -8   8        1.31        0.15      2.77 o
   1  -8   8        1.58       -0.71      2.04 o
   2  -8   8       27.45       36.88      3.87 o
  -5  -7   8        4.68        5.75      2.79 o
  -4  -7   8        2.10        5.57      2.95 o
  -3  -7   8        0.53        1.40      2.31 o
  -2  -7   8        0.94        1.51      2.24 o
  -1  -7   8      114.60      120.63      4.41 o
   0  -7   8       13.66       10.78      1.87 o
   1  -7   8       10.27        7.54      1.80 o
   2  -7   8       25.65       31.71      1.90 o
   3  -7   8       20.02       18.38      2.42 o
  -6  -6   8       27.40       28.15      4.15 o
  -5  -6   8        3.75        2.56      2.30 o
  -4  -6   8      117.17      100.83      3.84 o
  -3  -6   8       59.84       54.91      3.09 o
  -2  -6   8        1.38        2.26      2.57 o
  -1  -6   8        0.61        1.65      1.45 o
   0  -6   8       33.48       33.74      2.10 o
   1  -6   8        0.54        1.49      1.17 o
   2  -6   8       12.37       11.49      1.30 o
   3  -6   8        0.18        0.85      2.10 o
   4  -6   8        0.47       -0.99      2.09 o
  -7  -5   8       16.82       21.82      4.16 o
  -6  -5   8        9.12        7.22      2.34 o
  -5  -5   8        0.66        0.93      2.18 o
  -4  -5   8       70.30       65.44      3.19 o
  -3  -5   8        0.03        0.52      2.44 o
  -2  -5   8       37.45       32.59      1.47 o
  -1  -5   8      275.36      272.13      5.15 o
   0  -5   8      455.12      471.14      5.04 o
   1  -5   8       83.72       82.14      2.38 o
   2  -5   8       25.13       20.73      1.28 o
   3  -5   8        2.46        2.41      1.10 o
   4  -5   8       11.15        6.47      1.96 o
   5  -5   8       11.11       16.46      2.41 o
  -7  -4   8       19.85       21.23      3.52 o
  -6  -4   8       62.42       69.73      2.89 o
  -5  -4   8       98.19       95.35      2.31 o
  -4  -4   8       46.06       48.22      2.70 o
  -3  -4   8       89.74       77.30      1.88 o
  -2  -4   8        9.53       12.11      1.09 o
  -1  -4   8       23.13       26.30      1.35 o
   0  -4   8      192.90      182.98      3.51 o
   1  -4   8      261.60      265.69      4.94 o
   2  -4   8      510.03      486.11      2.73 o
   3  -4   8      123.46      116.66      2.33 o
   4  -4   8       13.97       11.07      1.50 o
   5  -4   8       12.74        9.30      2.72 o
   6  -4   8       56.22       64.84      4.75 o
  -6  -3   8       17.40       18.41      2.02 o
  -5  -3   8        0.35        1.71      1.44 o
  -4  -3   8       40.20       42.88      1.72 o
  -3  -3   8      351.61      351.99     10.51 o
  -2  -3   8       60.85       62.94      2.58 o
  -1  -3   8        1.59        6.51      1.20 o
   0  -3   8       48.85       53.11      1.44 o
   1  -3   8        0.83        4.80      1.75 o
   2  -3   8      125.26      127.21      1.61 o
   3  -3   8      165.99      150.44      3.85 o
   4  -3   8       25.13       22.51      1.18 o
   5  -3   8        0.33        1.51      1.65 o
   6  -3   8       53.01       58.13      3.18 o
  -6  -2   8        0.01        1.61      1.40 o
  -5  -2   8       18.54       17.15      1.84 o
  -4  -2   8      299.80      289.38      4.06 o
  -3  -2   8      114.75      110.22      2.68 o
  -2  -2   8       78.14       76.32      2.60 o
  -1  -2   8       12.66       11.91      2.31 o
   0  -2   8       28.73       23.73      1.24 o
   1  -2   8      425.96      440.73      3.21 o
   2  -2   8      510.75      499.97      3.35 o
   3  -2   8      259.65      223.52      1.96 o
   4  -2   8        0.16        0.00      0.77 o
   5  -2   8       13.83       14.56      1.65 o
   6  -2   8       48.99       46.31      2.90 o
   7  -2   8       19.09       18.50      2.19 o
  -6  -1   8        7.40        6.65      3.30 o
  -5  -1   8        1.40        1.68      1.59 o
  -4  -1   8       46.48       54.68      2.04 o
  -3  -1   8      142.86      140.52      5.58 o
  -2  -1   8      238.11      229.04      2.37 o
  -1  -1   8      281.99      298.18      2.94 o
   0  -1   8        5.52        3.76      1.70 o
   1  -1   8       20.81       20.60      0.76 o
   2  -1   8      113.16       95.61      1.34 o
   3  -1   8      155.00      168.13      1.93 o
   4  -1   8       90.14       82.62      1.82 o
   5  -1   8      123.10      122.11      3.65 o
   6  -1   8      104.43       97.04      2.46 o
   7  -1   8       17.74       23.67      2.34 o
   8  -1   8        1.26        3.32      3.34 o
  -6   0   8        0.02        2.60      2.98 o
  -5   0   8      158.35      156.61      4.93 o
  -4   0   8      104.17       97.68      2.16 o
  -3   0   8      284.71      267.09      7.71 o
  -2   0   8       79.85       79.04      3.26 o
  -1   0   8      698.48      686.35      3.48 o
   0   0   8      198.62      203.19      4.58 o
   1   0   8      336.98      356.97      2.73 o
   2   0   8      197.64      222.37      2.34 o
   3   0   8     1085.32     1069.35     11.31 o
   4   0   8      248.94      240.24      2.30 o
   5   0   8       38.26       43.16      1.21 o
   6   0   8        0.89        0.11      1.33 o
   7   0   8       48.50       45.05      4.51 o
   8   0   8       46.89       47.91      3.75 o
  -6   1   8       18.28       27.01      4.14 o
  -5   1   8       68.21       60.78      2.82 o
  -4   1   8        0.04        1.73      2.40 o
  -3   1   8       63.70       61.35      1.73 o
  -2   1   8       60.06       56.80      1.52 o
  -1   1   8       45.25       37.55      0.75 o
   0   1   8      523.59      478.48      4.31 o
   1   1   8        7.26        7.79      0.80 o
   2   1   8       72.49       78.45      1.36 o
   3   1   8      116.04      117.64      1.57 o
   4   1   8      515.28      517.94      4.59 o
   5   1   8      320.98      308.58      2.35 o
   6   1   8      217.05      224.66      3.60 o
   7   1   8       22.03       19.92      2.95 o
   8   1   8       12.87       15.29      2.03 o
  -6   2   8       44.02       35.77      3.63 o
  -5   2   8       10.75       17.54      1.87 o
  -4   2   8        1.85        2.43      1.58 o
  -3   2   8       12.19       13.51      1.76 o
  -2   2   8      302.53      270.01      2.84 o
  -1   2   8       16.19       14.46      1.67 o
   0   2   8      333.69      311.92      5.59 o
   1   2   8      330.77      323.23      3.69 o
   2   2   8      678.67      698.52      5.16 o
   3   2   8       39.80       38.03      1.04 o
   4   2   8      585.33      572.87      7.21 o
   5   2   8       89.31       91.29      1.76 o
   6   2   8      215.36      226.68      2.64 o
   7   2   8        5.08        3.16      1.44 o
   8   2   8       14.50       13.66      2.07 o
   9   2   8       37.64       30.26      3.45 o
  -5   3   8        1.60        1.38      2.29 o
  -4   3   8       27.79       25.21      1.81 o
  -3   3   8       10.58       16.97      1.59 o
  -2   3   8      143.27      137.56      2.42 o
  -1   3   8        1.51        0.46      1.50 o
   0   3   8       46.55       45.04      1.95 o
   1   3   8      478.14      487.75      9.80 o
   2   3   8      103.17      105.29      1.73 o
   3   3   8      436.32      438.66      4.81 o
   4   3   8      322.52      334.50      2.81 o
   5   3   8      673.90      655.08      3.41 o
   6   3   8      106.31       97.95      2.18 o
   7   3   8       75.66       80.59      3.29 o
   8   3   8        4.48        4.37      1.62 o
  -4   4   8        0.10        1.79      1.46 o
  -3   4   8        1.98        1.38      1.37 o
  -2   4   8        2.06        4.48      1.32 o
  -1   4   8       22.46       20.02      1.44 o
   0   4   8       30.74       24.34      1.74 o
   1   4   8      124.53      123.04      1.52 o
   2   4   8       13.72       16.35      1.03 o
   3   4   8        5.78        7.15      0.72 o
   4   4   8        0.04       -0.45      1.47 o
   5   4   8      145.11      139.44      2.36 o
   6   4   8        1.05        0.91      1.10 o
   7   4   8      424.12      430.66      3.34 o
   8   4   8        1.86       -0.94      1.96 o
  -4   5   8        0.02        2.45      2.92 o
  -3   5   8        1.01        3.95      1.41 o
  -2   5   8       25.65       31.09      1.67 o
  -1   5   8        3.64        1.87      1.23 o
   0   5   8        1.55        0.44      1.15 o
   1   5   8       12.32       11.84      1.14 o
   2   5   8      103.79       99.06      1.32 o
   3   5   8       89.92       91.77      2.29 o
   4   5   8       30.67       26.90      1.91 o
   5   5   8        0.19       -0.03      1.01 o
   6   5   8        5.45        6.75      1.12 o
   7   5   8       28.53       27.72      3.28 o
   8   5   8       11.98       18.51      5.05 o
  -3   6   8        0.93       -0.05      1.96 o
  -2   6   8        7.06        7.69      2.11 o
  -1   6   8        6.32        9.20      1.39 o
   0   6   8        1.15        0.41      1.63 o
   1   6   8        5.75        4.96      1.79 o
   2   6   8      102.59      102.06      4.74 o
   3   6   8       43.33       41.16      2.08 o
   4   6   8        2.49        5.60      2.64 o
   5   6   8        0.45        0.53      1.71 o
   6   6   8       10.41        9.63      1.93 o
   7   6   8       30.92       37.30      2.48 o
  -2   7   8        0.09        1.79      3.10 o
  -1   7   8       38.92       45.28      2.45 o
   0   7   8        4.04        4.75      1.81 o
   1   7   8        6.09        4.35      2.31 o
   2   7   8        2.89        5.02      2.98 o
   3   7   8       10.82       10.27      3.40 o
   4   7   8       25.08       24.78      2.30 o
   5   7   8       24.87       21.11      2.22 o
   6   7   8        1.51        0.81      1.82 o
   7   7   8        6.53        7.67      2.20 o
  -1   8   8        0.00       -0.27      3.33 o
   0   8   8       54.40       51.25      4.27 o
   1   8   8        0.12       -1.60      2.40 o
   2   8   8        1.14        4.54      3.59 o
   3   8   8        3.61        4.48      2.95 o
   4   8   8       18.74       25.14      4.17 o
   5   8   8        0.23        1.50      2.11 o
   6   8   8        0.09       -1.07      2.70 o
   7   8   8        3.48       -1.38      3.17 o
  -2  -8   9        1.53        0.86      2.41 o
  -1  -8   9        0.40        0.40      3.78 o
   0  -8   9        0.93       -0.12      3.34 o
   1  -8   9        0.02       -0.07      3.18 o
   2  -8   9       24.76       26.18      3.58 o
  -4  -7   9       37.82       34.64      3.55 o
  -3  -7   9        5.54        8.53      2.66 o
  -2  -7   9        4.85        7.88      2.48 o
  -1  -7   9        8.86        7.73      2.54 o
   0  -7   9        1.60       -0.42      1.59 o
   1  -7   9       11.05       14.82      2.02 o
   2  -7   9       14.05       16.81      2.21 o
   3  -7   9        1.91        3.22      3.31 o
  -6  -6   9       10.69       13.14      5.25 o
  -5  -6   9        2.00        7.11      4.20 o
  -4  -6   9       11.45       14.33      2.90 o
  -3  -6   9       57.18       51.13      4.73 o
  -2  -6   9       70.16       73.39      3.27 o
  -1  -6   9      212.02      206.89      3.08 o
   0  -6   9       29.16       27.70      1.46 o
   1  -6   9        1.87        1.93      1.25 o
   2  -6   9       65.20       65.19      2.21 o
   3  -6   9       18.08       15.02      1.98 o
   4  -6   9       47.01       60.13      4.62 o
  -7  -5   9        0.02        1.00      3.35 o
  -6  -5   9       43.58       53.41      4.00 o
  -5  -5   9       16.30       17.80      2.45 o
  -4  -5   9        1.32        2.01      2.67 o
  -3  -5   9       78.54       61.33      3.39 o
  -2  -5   9        6.38        9.68      1.31 o
  -1  -5   9        0.01        0.76      1.43 o
   0  -5   9       43.68       39.53      2.68 o
   1  -5   9       13.33       12.58      1.29 o
   2  -5   9       35.93       38.85      1.67 o
   3  -5   9       19.93       18.49      1.31 o
   4  -5   9       46.40       50.30      8.23 o
   5  -5   9        3.72        3.82      3.65 o
  -6  -4   9        6.91        7.49      2.30 o
  -5  -4   9       77.42       80.12      3.24 o
  -4  -4   9        6.78        7.48      2.49 o
  -3  -4   9      196.32      163.46      2.47 o
  -2  -4   9        3.54        1.40      1.21 o
  -1  -4   9      580.59      555.25      9.63 o
   0  -4   9     1600.43     1561.73     16.27 o
   1  -4   9       65.94       56.60      1.72 o
   2  -4   9       50.53       44.87      1.23 o
   3  -4   9      134.76      122.64      2.93 o
   4  -4   9       11.68        9.81      1.57 o
   5  -4   9      138.26      138.47      3.71 o
  -6  -3   9        5.43        8.74      2.81 o
  -5  -3   9        0.59        1.23      1.64 o
  -4  -3   9      113.41      115.82      4.16 o
  -3  -3   9        1.86        3.48      1.99 o
  -2  -3   9        0.86        2.57      1.94 o
  -1  -3   9      384.40      360.91      3.37 o
   0  -3   9      103.32      112.16      2.50 o
   1  -3   9      568.50      546.05      3.95 o
   2  -3   9      226.99      220.18      2.54 o
   3  -3   9        0.81        2.45      0.71 o
   4  -3   9       28.58       23.28      1.57 o
   5  -3   9      123.50      119.50      3.67 o
   6  -3   9        2.76        2.15      2.23 o
  -6  -2   9        0.06        0.24      1.79 o
  -5  -2   9       35.24       31.41      2.16 o
  -4  -2   9      297.71      298.12      7.75 o
  -3  -2   9        9.47        8.00      0.96 o
  -2  -2   9      232.55      241.61      4.74 o
  -1  -2   9      236.52      226.86      3.31 o
   0  -2   9     1280.99     1266.80      9.65 o
   1  -2   9      362.00      343.10      5.15 o
   2  -2   9     1313.84     1243.39     11.30 o
   3  -2   9       52.29       51.49      1.32 o
   4  -2   9      152.94      134.60      1.94 o
   5  -2   9        2.09        2.09      1.50 o
   6  -2   9      163.37      174.59      3.94 o
   7  -2   9        0.03        1.16      1.97 o
  -6  -1   9        9.49       13.09      2.99 o
  -5  -1   9        2.05        1.99      2.64 o
  -4  -1   9       88.97       90.08      3.16 o
  -3  -1   9      134.39      127.27     11.01 o
  -2  -1   9       12.56       17.47      1.76 o
  -1  -1   9       73.74       63.03      1.64 o
   0  -1   9      472.12      498.65      4.65 o
   1  -1   9       42.68       44.07      1.39 o
   2  -1   9       54.74       52.08      1.21 o
   3  -1   9      668.99      659.91      4.15 o
   4  -1   9       38.95       36.41      1.22 o
   5  -1   9       41.28       35.75      1.66 o
   6  -1   9      133.65      120.87      3.96 o
   7  -1   9        0.08        1.31      1.88 o
  -5   0   9        4.71        4.37      2.48 o
  -4   0   9       71.48       72.15      3.77 o
  -3   0   9      287.60      285.68     17.70 o
  -2   0   9       36.69       39.98      1.38 o
  -1   0   9       28.92       25.72      2.16 o
   0   0   9      433.10      445.60      4.44 o
   1   0   9      573.61      556.68     14.69 o
   2   0   9       42.73       45.41      1.49 o
   3   0   9      895.17      901.77      8.49 o
   4   0   9        8.97        9.31      0.99 o
   5   0   9       13.60       14.16      1.01 o
   6   0   9        3.19        3.93      1.48 o
   7   0   9       68.92       65.31      3.64 o
   8   0   9       88.30      100.04      4.15 o
  -6   1   9       81.35       82.75      4.69 o
  -5   1   9        3.34        3.50      2.44 o
  -4   1   9       30.66       30.12      2.32 o
  -3   1   9        1.72        0.73      1.83 o
  -2   1   9       78.91       75.62      2.62 o
  -1   1   9      111.45      107.35      2.45 o
   0   1   9      193.71      188.01      3.62 o
   1   1   9      425.24      458.40      3.68 o
   2   1   9       58.35       62.67      2.07 o
   3   1   9       16.40       16.26      1.08 o
   4   1   9       78.39       73.24      3.20 o
   5   1   9        7.70        9.27      0.88 o
   6   1   9        1.79        2.26      1.28 o
   7   1   9       71.73       68.36      2.21 o
   8   1   9        7.98        7.70      1.97 o
  -6   2   9        1.91        3.97      3.51 o
  -5   2   9        5.99        7.99      1.91 o
  -4   2   9       42.31       44.00      2.12 o
  -3   2   9        8.54        9.86      1.83 o
  -2   2   9      223.90      239.39      3.89 o
  -1   2   9      251.44      241.39      2.34 o
   0   2   9        2.27        3.33      1.52 o
   1   2   9       25.31       22.80      1.07 o
   2   2   9       80.71       82.82      1.52 o
   3   2   9       47.32       52.77      1.93 o
   4   2   9      751.43      706.24     10.41 o
   5   2   9       11.45       11.14      0.98 o
   6   2   9       14.18       11.35      1.02 o
   7   2   9       12.46       12.74      1.31 o
   8   2   9       21.60       19.28      2.78 o
   9   2   9       42.03       38.66      3.95 o
  -5   3   9       53.65       57.27      4.06 o
  -4   3   9       25.17       26.75      1.97 o
  -3   3   9        0.57       -0.62      1.46 o
  -2   3   9        0.19        1.30      1.65 o
  -1   3   9      155.36      146.99      3.08 o
   0   3   9       60.57       60.33      2.26 o
   1   3   9        4.11        3.49      0.60 o
   2   3   9      144.59      155.16      2.06 o
   3   3   9        9.84       13.60      0.91 o
   4   3   9      132.36      129.87      2.35 o
   5   3   9       86.00      101.40      2.45 o
   6   3   9        8.52        9.78      1.16 o
   7   3   9        0.56       -0.52      1.33 o
   8   3   9       31.69       32.96      2.00 o
  -4   4   9        4.35        6.63      1.61 o
  -3   4   9        0.59        1.31      1.45 o
  -2   4   9        0.27        0.56      1.34 o
  -1   4   9       24.44       31.41      1.66 o
   0   4   9      205.56      200.09      3.59 o
   1   4   9        3.41        3.61      1.62 o
   2   4   9      220.88      197.48      3.79 o
   3   4   9       98.10       93.31      2.67 o
   4   4   9      197.43      207.04      7.50 o
   5   4   9      294.04      295.99      6.59 o
   6   4   9        4.62        7.26      1.21 o
   7   4   9       72.03       74.77      2.04 o
   8   4   9       20.97       22.60      2.34 o
  -4   5   9       15.46       23.95      3.91 o
  -3   5   9       18.68       23.44      1.80 o
  -2   5   9        0.00        0.50      1.46 o
  -1   5   9       12.03       11.61      1.45 o
   0   5   9        0.11        0.31      1.24 o
   1   5   9       15.40       14.45      1.31 o
   2   5   9        1.31        3.25      2.49 o
   3   5   9       10.97        9.46      1.38 o
   4   5   9       74.82       80.01      2.59 o
   5   5   9        6.61        5.89      1.45 o
   6   5   9      290.73      312.11      6.02 o
   7   5   9        4.26        9.63      1.32 o
   8   5   9        5.32        1.18      3.27 o
  -3   6   9        2.21        3.23      3.09 o
  -2   6   9        0.85       -0.35      1.70 o
  -1   6   9        1.69        1.42      1.68 o
   0   6   9        0.65        0.27      1.64 o
   1   6   9       26.37       24.61      2.08 o
   2   6   9       35.46       31.64      3.73 o
   3   6   9       37.02       41.01      2.78 o
   4   6   9        5.35        4.87      1.70 o
   5   6   9       16.38       15.22      1.89 o
   6   6   9        8.25        7.38      1.48 o
   7   6   9      117.82      119.07      7.47 o
  -2   7   9        1.80        2.90      3.26 o
  -1   7   9        0.51        0.83      1.83 o
   0   7   9        0.08        0.75      1.77 o
   1   7   9       17.08       16.38      3.64 o
   2   7   9        0.01        2.62      2.89 o
   3   7   9        1.65        2.02      2.02 o
   4   7   9       19.80       19.82      3.81 o
   5   7   9        1.78       -0.31      1.89 o
   6   7   9        8.62        9.09      3.40 o
   7   7   9        6.61       11.52      3.92 o
   0   8   9        1.81        8.53      3.64 o
   1   8   9        0.04       -0.54      3.06 o
   2   8   9        9.69       12.09      2.77 o
   3   8   9       11.75       13.62      3.45 o
   4   8   9       17.74       21.27      4.21 o
   5   8   9        2.69        2.75      2.90 o
   7   8   9        0.16        3.45      3.11 o
   0  -8  10        1.75        0.93      3.26 o
   1  -8  10       39.20       50.15      4.38 o
   2  -8  10        0.02       -1.36      3.12 o
  -4  -7  10        9.14       18.34      5.61 o
  -3  -7  10        0.24        0.51      2.75 o
  -2  -7  10       38.27       40.96      3.60 o
  -1  -7  10       19.97       16.37      2.64 o
   0  -7  10        0.01       -0.22      3.01 o
   1  -7  10      107.32      113.37      3.48 o
   2  -7  10        0.27        0.88      2.18 o
  -5  -6  10       23.05       21.05      6.21 o
  -4  -6  10       39.41       49.88      3.54 o
  -3  -6  10       51.50       55.77      3.28 o
  -2  -6  10      122.55      137.75      3.92 o
  -1  -6  10        2.24       -0.20      3.05 o
   0  -6  10        0.27        0.17      1.17 o
   1  -6  10        4.34        3.84      1.48 o
   2  -6  10      104.99      114.26      2.72 o
   3  -6  10        3.79        4.95      1.99 o
  -6  -5  10       13.90       14.56      2.86 o
  -5  -5  10        4.10        2.26      2.64 o
  -4  -5  10       17.91       19.91      3.14 o
  -3  -5  10        3.01        1.57      2.28 o
  -2  -5  10       28.81       28.95      3.10 o
  -1  -5  10      103.87      110.70      2.93 o
   0  -5  10        0.01        0.15      1.17 o
   1  -5  10        6.17        6.28      1.28 o
   2  -5  10      150.14      143.16      3.30 o
   3  -5  10        6.63        5.53      1.33 o
   4  -5  10       36.51       42.33      2.22 o
  -6  -4  10       28.31       33.89      4.02 o
  -5  -4  10        8.62       11.25      2.52 o
  -4  -4  10       92.22       80.50      3.83 o
  -3  -4  10       69.76       68.21      3.17 o
  -2  -4  10        0.92        3.35      1.33 o
  -1  -4  10       34.91       38.21      1.80 o
   0  -4  10       24.04       26.83      1.52 o
   1  -4  10        0.25        0.57      1.09 o
   2  -4  10       21.85       21.33      1.10 o
   3  -4  10        0.09        0.80      1.17 o
   4  -4  10        0.02        1.75      1.70 o
   5  -4  10       73.19       72.60      2.70 o
  -6  -3  10        0.08        0.93      3.00 o
  -5  -3  10        2.44        1.59      2.33 o
  -4  -3  10       20.83       21.18      2.45 o
  -3  -3  10        2.40        3.94      2.07 o
  -2  -3  10        0.04        0.25      1.24 o
  -1  -3  10      507.92      513.36      4.69 o
   0  -3  10      277.10      281.66      5.05 o
   1  -3  10       32.46       33.78      1.51 o
   2  -3  10        3.35        4.31      0.95 o
   3  -3  10       21.03       23.64      1.12 o
   4  -3  10        0.02        0.42      1.11 o
   5  -3  10       55.88       55.46      2.46 o
   6  -3  10        1.02        3.52      2.20 o
  -6  -2  10       28.82       26.15      3.58 o
  -5  -2  10       83.77       95.05      4.71 o
  -4  -2  10       19.12       22.30      2.31 o
  -3  -2  10       30.83       21.62      2.33 o
  -2  -2  10        3.92        2.68      1.68 o
  -1  -2  10        9.73       11.58      1.60 o
   0  -2  10       34.52       29.38      1.52 o
   1  -2  10      171.38      172.04      1.92 o
   2  -2  10      482.09      448.57      4.46 o
   3  -2  10      115.66      102.12      1.90 o
   4  -2  10       56.24       44.99      1.45 o
   5  -2  10       39.61       37.02      2.45 o
   6  -2  10       68.90       69.73      2.53 o
  -6  -1  10       11.86        9.75      2.88 o
  -5  -1  10       20.04       21.98      3.15 o
  -4  -1  10        3.32        6.04      2.69 o
  -3  -1  10       47.28       51.85      2.62 o
  -2  -1  10       51.75       46.96      1.72 o
  -1  -1  10       65.32       68.74      2.66 o
   0  -1  10       76.70       76.98      3.08 o
   1  -1  10      117.27      110.43      3.05 o
   2  -1  10      161.09      157.78      2.15 o
   3  -1  10       11.83        9.68      1.06 o
   4  -1  10       12.81       10.78      1.07 o
   5  -1  10       42.59       49.97      3.08 o
   6  -1  10       94.58       88.46      2.65 o
   7  -1  10        6.89        8.29      2.09 o
  -5   0  10        1.31        2.63      2.63 o
  -4   0  10      126.42      132.13      3.41 o
  -3   0  10       35.51       36.71      2.63 o
  -2   0  10       67.72       61.34      3.01 o
  -1   0  10       65.18       63.73      2.41 o
   0   0  10       24.91       23.83      1.48 o
   1   0  10       29.92       30.29      1.82 o
   2   0  10      570.19      534.26      4.04 o
   3   0  10      144.24      125.54      2.63 o
   4   0  10       21.20       23.31      1.52 o
   5   0  10       68.35       64.94      1.55 o
   6   0  10       80.74       77.34      2.91 o
   7   0  10       12.87       10.89      1.64 o
   8   0  10      202.05      222.00      5.92 o
  -5   1  10        2.87        0.56      1.73 o
  -4   1  10       54.09       58.09      6.71 o
  -3   1  10       29.39       31.25      3.59 o
  -2   1  10       15.67       16.41      2.10 o
  -1   1  10      139.74      130.25      3.40 o
   0   1  10       50.04       53.56      1.66 o
   1   1  10       40.80       40.79      1.50 o
   2   1  10      316.50      315.43      3.93 o
   3   1  10       39.32       35.29      1.32 o
   4   1  10        0.34        1.12      0.98 o
   5   1  10       59.96       57.92      1.71 o
   6   1  10      231.57      225.26      3.84 o
   7   1  10       55.94       57.07      2.14 o
   8   1  10       12.70       15.61      2.27 o
  -5   2  10       43.41       33.78      3.73 o
  -4   2  10       17.71       20.41      1.88 o
  -3   2  10       59.60       64.32      6.15 o
  -2   2  10       29.79       27.74      2.29 o
  -1   2  10      260.81      264.24     10.88 o
   0   2  10       96.84       89.23      2.59 o
   1   2  10      114.81      107.76      3.72 o
   2   2  10       31.79       30.67      1.37 o
   3   2  10      720.90      715.42      4.35 o
   4   2  10      130.48      119.38      2.21 o
   5   2  10       53.83       58.53      1.57 o
   6   2  10        0.52        1.30      0.96 o
   7   2  10       29.04       28.71      1.90 o
   8   2  10       35.48       39.91      3.80 o
  -5   3  10       19.06       10.73      3.17 o
  -4   3  10        0.00        1.52      1.65 o
  -3   3  10       28.64       27.26      1.92 o
  -2   3  10       33.47       28.22      2.23 o
  -1   3  10        1.70        2.88      1.72 o
   0   3  10      116.90      119.21      3.46 o
   1   3  10       15.43       13.73      1.83 o
   2   3  10        3.66        3.95      0.98 o
   3   3  10      198.24      202.31      4.23 o
   4   3  10       68.13       69.85      1.94 o
   5   3  10       38.32       36.15      2.34 o
   6   3  10       55.21       53.22      1.71 o
   7   3  10       55.05       56.79      1.96 o
   8   3  10        0.62       -0.48      1.86 o
  -4   4  10        0.65        1.42      1.63 o
  -3   4  10        4.74        6.29      1.55 o
  -2   4  10       64.89       61.56      2.15 o
  -1   4  10        3.38        4.40      1.67 o
   0   4  10       60.15       60.31      2.39 o
   1   4  10       47.03       42.81      2.14 o
   2   4  10      135.11      123.22      3.15 o
   3   4  10       18.48       18.62      1.35 o
   4   4  10      185.80      197.88      6.86 o
   5   4  10       33.96       39.20      2.02 o
   6   4  10      102.46      103.38      1.91 o
   7   4  10        1.64        0.59      1.31 o
   8   4  10        7.14        4.52      2.85 o
  -3   5  10        0.00        0.96      1.54 o
  -2   5  10       27.78       24.59      1.85 o
  -1   5  10       15.23        8.19      1.56 o
   0   5  10       13.71       11.92      1.46 o
   1   5  10       29.47       36.87      3.59 o
   2   5  10       20.27       15.61      1.89 o
   3   5  10       49.56       47.22      3.93 o
   4   5  10      146.53      152.50      9.25 o
   5   5  10      148.82      146.62      3.22 o
   6   5  10       11.60       11.52      1.73 o
   7   5  10        8.24       10.74      1.26 o
  -2   6  10        0.15        0.77      1.82 o
  -1   6  10        1.43        1.38      1.69 o
   0   6  10        2.77        2.38      1.82 o
   1   6  10        3.82        5.74      1.93 o
   2   6  10        9.71       10.39      2.17 o
   3   6  10        2.09        0.63      3.23 o
   4   6  10        2.16        2.42      3.01 o
   5   6  10        2.56        2.67      1.72 o
   6   6  10        0.08        2.74      1.59 o
   7   6  10      138.26      141.61      3.12 o
  -1   7  10        0.44       -1.78      1.78 o
   0   7  10        3.96        1.26      1.80 o
   1   7  10        5.55        3.66      3.59 o
   2   7  10        2.52        2.55      2.88 o
   3   7  10       22.43       24.52      3.71 o
   4   7  10        0.51        1.18      3.42 o
   5   7  10        0.50       -0.74      2.97 o
   6   7  10       10.06       12.42      2.29 o
   7   7  10        6.96        7.22      2.36 o
  -3  -7  11        1.79        3.93      4.12 o
  -2  -7  11       36.37       42.63      7.74 o
  -1  -7  11        7.43        7.30      3.27 o
   0  -7  11        0.80        5.17      3.43 o
   1  -7  11       42.31       46.15      2.94 o
   2  -7  11        0.08        3.68      2.09 o
  -5  -6  11        3.14        2.68      5.16 o
  -4  -6  11       68.95       84.15      5.74 o
  -3  -6  11       22.16       27.23      2.70 o
  -2  -6  11        1.46        1.79      2.59 o
  -1  -6  11        0.10        1.53      2.01 o
   0  -6  11       19.60       21.06      1.64 o
   1  -6  11        0.53        2.65      1.76 o
   2  -6  11       25.90       26.18      1.88 o
   3  -6  11       21.29       25.43      2.56 o
  -5  -5  11       17.38       19.34      3.25 o
  -4  -5  11       57.37       55.43      6.26 o
  -3  -5  11       54.64       55.96      7.01 o
  -2  -5  11        1.73        1.42      2.30 o
  -1  -5  11        1.63        1.49      1.32 o
   0  -5  11        0.00        1.02      1.22 o
   1  -5  11       68.40       68.26      2.16 o
   2  -5  11       25.52       24.58      1.86 o
   3  -5  11        6.04        6.68      1.57 o
   4  -5  11        5.11        6.56      2.26 o
  -5  -4  11       10.13       17.90      3.64 o
  -4  -4  11        7.01        8.69      1.90 o
  -3  -4  11       20.43       18.78      2.47 o
  -2  -4  11       76.01       74.00      3.16 o
  -1  -4  11      138.09      130.32      3.33 o
   0  -4  11       49.72       48.30      1.76 o
   1  -4  11       35.38       34.01      1.61 o
   2  -4  11       88.71       89.79      2.39 o
   3  -4  11        2.28        2.28      1.40 o
   4  -4  11      162.92      166.60      3.35 o
   5  -4  11        1.08        0.10      2.10 o
  -6  -3  11        7.58       10.72      3.54 o
  -5  -3  11        5.60        4.20      2.89 o
  -4  -3  11       17.72       16.08      2.61 o
  -3  -3  11       70.82       61.00      2.92 o
  -2  -3  11       77.20       75.93      2.12 o
  -1  -3  11        3.00        1.98      1.25 o
   0  -3  11      113.98      101.58      2.25 o
   1  -3  11       33.08       30.90      1.45 o
   2  -3  11      136.91      129.04      4.12 o
   3  -3  11       26.06       25.88      1.22 o
   4  -3  11      176.09      168.25      3.15 o
   5  -3  11        5.03        3.12      1.70 o
  -6  -2  11        0.77       -2.16      3.34 o
  -5  -2  11       46.96       47.55      3.94 o
  -4  -2  11        0.82        0.71      2.96 o
  -3  -2  11      137.64      122.57     11.34 o
  -2  -2  11       43.93       42.05      2.46 o
  -1  -2  11      555.33      524.33      5.62 o
   0  -2  11     1019.00     1027.09      9.45 o
   1  -2  11      149.29      137.63      2.40 o
   2  -2  11       28.43       24.42      1.31 o
   3  -2  11      169.82      163.72      2.43 o
   4  -2  11        0.09        1.01      1.28 o
   5  -2  11      248.42      253.32      3.88 o
   6  -2  11       10.13       14.71      1.86 o
  -6  -1  11        0.18       -0.19      3.19 o
  -5  -1  11        4.98        5.38      2.90 o
  -4  -1  11       43.71       46.12      3.70 o
  -3  -1  11        3.07        3.63      1.88 o
  -2  -1  11        0.90        0.22      1.25 o
  -1  -1  11      375.58      342.85      6.80 o
   0  -1  11       35.83       38.61      2.24 o
   1  -1  11      866.67      825.49      6.61 o
   2  -1  11      161.29      160.29      3.48 o
   3  -1  11       36.83       44.33      1.66 o
   4  -1  11       62.87       54.27      1.82 o
   5  -1  11      317.77      324.36      4.09 o
   6  -1  11        0.75        0.25      1.59 o
   7  -1  11       31.26       31.16      3.58 o
  -5   0  11        6.11        9.03      2.16 o
  -4   0  11      101.26      101.51     10.08 o
  -3   0  11       21.16       22.00      2.16 o
  -2   0  11       93.46       99.63      3.11 o
  -1   0  11      118.32      114.93      3.09 o
   0   0  11      641.36      646.69      5.95 o
   1   0  11      279.80      272.88      3.96 o
   2   0  11     1000.38      943.04      8.32 o
   3   0  11       33.01       34.69      1.53 o
   4   0  11      127.27      115.59      2.21 o
   5   0  11        0.38        1.25      1.23 o
   6   0  11      110.66      116.44      2.82 o
   7   0  11        0.21        1.64      1.62 o
   8   0  11       63.19       72.09      4.36 o
  -5   1  11        5.11        3.73      2.23 o
  -4   1  11       36.09       39.08      2.73 o
  -3   1  11       12.05       10.32      2.12 o
  -2   1  11        3.33        3.98      1.79 o
  -1   1  11        6.41        7.61      1.94 o
   0   1  11      193.08      198.88      5.32 o
   1   1  11      123.02      123.44      3.00 o
   2   1  11      129.44      120.46      2.98 o
   3   1  11      128.60      123.97      2.66 o
   4   1  11       24.52       24.31      1.41 o
   5   1  11        0.00        0.88      1.23 o
   6   1  11      183.55      170.76      4.56 o
   7   1  11       24.17       28.37      1.88 o
  -4   2  11       19.49       20.70      1.96 o
  -3   2  11       63.88       70.09      6.59 o
  -2   2  11       32.61       31.58      2.29 o
  -1   2  11        3.44        3.51      1.89 o
   0   2  11       99.84       95.99      2.71 o
   1   2  11       78.30       76.44      6.02 o
   2   2  11       49.12       48.03      1.37 o
   3   2  11      299.21      274.96      3.84 o
   4   2  11       16.06       15.90      1.26 o
   5   2  11        0.15        0.67      1.15 o
   6   2  11        0.93        1.82      1.46 o
   7   2  11       12.57       11.11      1.74 o
   8   2  11       75.09       86.52      5.12 o
  -4   3  11       14.06       11.78      1.86 o
  -3   3  11        1.81        3.63      1.66 o
  -2   3  11        0.78        0.46      1.91 o
  -1   3  11       27.28       28.67      2.16 o
   0   3  11       12.48       15.51      1.97 o
   1   3  11      124.03      120.27      3.02 o
   2   3  11      100.54       98.01      1.86 o
   3   3  11       30.60       26.41      1.27 o
   4   3  11        1.18        1.56      1.23 o
   5   3  11        1.43        1.09      1.20 o
   6   3  11        6.82        6.28      1.26 o
   7   3  11       56.87       55.50      1.89 o
   8   3  11       33.71       36.40      2.19 o
  -4   4  11        6.64        5.31      2.92 o
  -3   4  11        3.27        2.91      1.65 o
  -2   4  11       35.95       41.62      2.10 o
  -1   4  11       64.45       65.19      5.78 o
   0   4  11        6.66        5.13      1.79 o
   1   4  11        3.16        2.44      1.91 o
   2   4  11        0.01       -0.12      1.86 o
   3   4  11       16.11       16.14      2.32 o
   4   4  11      145.07      147.37      2.41 o
   5   4  11        9.32       11.61      1.24 o
   6   4  11        0.09       -0.62      1.15 o
   7   4  11        2.24        1.79      1.28 o
   8   4  11        3.96        2.36      1.69 o
  -3   5  11        1.47        1.16      1.68 o
  -2   5  11        0.00        0.23      1.52 o
  -1   5  11        7.77        6.66      1.56 o
   0   5  11       11.75       15.74      2.13 o
   1   5  11        5.80        4.31      1.93 o
   2   5  11       18.87       15.84      2.27 o
   3   5  11       27.67       30.14      4.07 o
   4   5  11       55.36       56.70      3.95 o
   5   5  11       60.57       75.84      2.54 o
   6   5  11        9.96       10.58      1.21 o
   7   5  11        9.64        9.92      1.27 o
  -2   6  11        0.00        1.34      1.95 o
  -1   6  11        1.11        3.05      2.00 o
   0   6  11       34.65       34.60      2.42 o
   1   6  11        0.12        0.76      2.01 o
   2   6  11       47.06       43.91      3.34 o
   3   6  11       42.49       40.89      4.09 o
   4   6  11       59.81       61.71      4.32 o
   5   6  11       41.24       38.99      3.91 o
   6   6  11        0.80        1.14      1.59 o
   7   6  11       14.29       14.07      1.86 o
  -1   7  11        2.08        0.51      2.43 o
   0   7  11        0.08        2.65      2.40 o
   1   7  11        0.04        0.76      2.05 o
   2   7  11        3.31        4.85      3.42 o
   3   7  11        0.10        1.92      3.27 o
   4   7  11       26.07       25.69      4.14 o
   5   7  11        0.43       -0.95      3.15 o
   0  -7  12       41.89       43.52      4.18 o
   1  -7  12        0.88        0.56      3.68 o
   2  -7  12        2.06        2.72      2.05 o
  -4  -6  12        4.23        9.25      4.80 o
  -3  -6  12       35.19       28.74      4.11 o
  -2  -6  12        8.56        6.89      2.74 o
  -1  -6  12        2.42       -0.27      3.23 o
   0  -6  12       35.27       34.10      2.56 o
   1  -6  12       96.99       99.19      2.72 o
   2  -6  12        1.06        0.92      1.61 o
   3  -6  12       81.79       91.27      3.56 o
  -4  -5  12       31.95       39.62      4.49 o
  -3  -5  12       13.80       12.27      2.49 o
  -2  -5  12       37.80       38.63      2.77 o
  -1  -5  12       52.13       49.92      2.27 o
   0  -5  12        0.21        2.11      1.39 o
   1  -5  12      288.64      292.02      4.95 o
   2  -5  12        0.04       -0.68      1.52 o
   3  -5  12       16.44       15.42      2.22 o
   4  -5  12       20.82       20.60      3.71 o
  -4  -4  12       16.74       24.85      2.35 o
  -3  -4  12       26.60       30.45      2.75 o
  -2  -4  12      154.11      163.76      3.14 o
  -1  -4  12        0.29        1.44      1.27 o
   0  -4  12        2.64        2.31      1.28 o
   1  -4  12       11.94       11.69      1.53 o
   2  -4  12      130.19      137.89      6.09 o
   3  -4  12        4.55        3.62      1.47 o
   4  -4  12       63.26       54.50      2.93 o
  -5  -3  12        1.50       -0.27      3.59 o
  -4  -3  12       23.08       27.95      3.55 o
  -3  -3  12       14.09       14.15      2.21 o
  -2  -3  12       49.02       47.79      1.68 o
  -1  -3  12       29.38       36.71      1.84 o
   0  -3  12        3.95        3.11      1.27 o
   1  -3  12        0.79        2.14      1.28 o
   2  -3  12      267.61      244.83      5.79 o
   3  -3  12        9.72       10.89      1.49 o
   4  -3  12       92.13       95.67      3.48 o
   5  -3  12        0.38        0.43      1.61 o
  -5  -2  12        1.63        3.14      3.36 o
  -4  -2  12       44.99       34.93      3.93 o
  -3  -2  12       15.36       16.06      2.38 o
  -2  -2  12        0.00        1.23      1.57 o
  -1  -2  12       29.07       33.41      2.46 o
   0  -2  12        5.09        5.74      1.66 o
   1  -2  12        9.34       12.69      1.41 o
   2  -2  12       19.31       21.06      1.79 o
   3  -2  12       15.75       11.95      1.26 o
   4  -2  12        0.04        1.48      1.55 o
   5  -2  12       40.42       40.51      2.30 o
   6  -2  12        0.04        0.78      2.50 o
  -5  -1  12        2.82        4.05      3.08 o
  -4  -1  12        0.94        4.08      2.21 o
  -3  -1  12        0.47        0.46      2.02 o
  -2  -1  12       16.03       17.90      2.29 o
  -1  -1  12      373.42      375.56      9.51 o
   0  -1  12       44.55       47.82      2.51 o
   1  -1  12        4.16        7.19      1.40 o
   2  -1  12       18.40       17.36      1.89 o
   3  -1  12       18.03       20.80      1.41 o
   4  -1  12       48.25       49.70      1.81 o
   5  -1  12       82.21       75.35      3.42 o
   6  -1  12       10.80        9.64      1.60 o
   7  -1  12        6.42        5.99      2.85 o
  -5   0  12       28.03       38.64      4.11 o
  -4   0  12        0.73        3.33      2.97 o
  -3   0  12        6.48        4.16      2.09 o
  -2   0  12       40.55       35.11      4.33 o
  -1   0  12        3.19        3.19      2.17 o
   0   0  12       20.77       19.66      2.30 o
   1   0  12       61.54       70.93      2.83 o
   2   0  12      137.43      125.56      4.42 o
   3   0  12       97.96       87.79      2.45 o
   4   0  12      169.29      161.48      2.71 o
   5   0  12       28.17       26.68      2.82 o
   6   0  12       11.19       13.49      1.72 o
   7   0  12       74.29       80.21      4.36 o
  -5   1  12       19.93       16.58      3.89 o
  -4   1  12        0.40        0.92      2.18 o
  -3   1  12        0.00       -0.98      2.08 o
  -2   1  12       29.41       29.80      2.27 o
  -1   1  12       99.39      104.01      5.89 o
   0   1  12       52.44       51.17      2.60 o
   1   1  12      222.79      220.33      4.03 o
   2   1  12       89.46       94.75      3.03 o
   3   1  12       14.53       18.95      1.65 o
   4   1  12        0.94        1.57      1.28 o
   5   1  12       92.30       99.81      2.59 o
   6   1  12       73.04       62.76      3.37 o
   7   1  12       56.47       55.18      2.30 o
  -4   2  12       21.45       26.43      2.64 o
  -3   2  12        3.62        4.18      1.94 o
  -2   2  12       11.15        8.39      1.98 o
  -1   2  12       62.07       66.90      2.82 o
   0   2  12        0.03        0.85      1.75 o
   1   2  12       28.66       28.15      2.19 o
   2   2  12      186.13      184.71      3.75 o
   3   2  12       13.27       11.18      1.81 o
   4   2  12       10.05        7.85      1.02 o
   5   2  12      128.42      133.34      3.05 o
   6   2  12       26.97       27.07      1.95 o
   7   2  12        0.12        1.26      2.19 o
  -4   3  12       18.93       16.88      3.70 o
  -3   3  12        1.43        1.79      1.69 o
  -2   3  12        0.01        0.32      1.89 o
  -1   3  12       35.77       32.58      2.36 o
   0   3  12       25.88       23.89      2.33 o
   1   3  12       33.35       29.83      2.23 o
   2   3  12      175.29      186.42      7.46 o
   3   3  12        1.54        0.39      1.29 o
   4   3  12        8.46        8.66      1.83 o
   5   3  12       11.62        9.25      1.41 o
   6   3  12      148.46      149.07      2.52 o
   7   3  12       62.52       70.43      2.10 o
  -3   4  12        2.19        4.72      1.75 o
  -2   4  12        4.23        5.69      1.66 o
  -1   4  12       37.59       39.00      2.36 o
   0   4  12       33.54       29.22      2.41 o
   1   4  12        7.11        7.19      1.94 o
   2   4  12        0.06       -0.50      1.97 o
   3   4  12      152.23      155.65      3.89 o
   4   4  12       32.40       27.38      3.20 o
   5   4  12       10.77       11.96      1.26 o
   6   4  12        5.19        6.18      1.19 o
   7   4  12        0.82        0.20      1.37 o
   8   4  12        9.90        9.54      2.36 o
  -2   5  12       11.11        6.71      2.23 o
  -1   5  12        0.86       -0.19      2.00 o
   0   5  12       14.15       14.12      2.26 o
   1   5  12        6.46        5.24      1.86 o
   2   5  12        0.04        0.39      2.01 o
   3   5  12       70.54       80.27      6.30 o
   4   5  12        1.72        2.18      2.82 o
   5   5  12        2.85        2.04      1.96 o
   6   5  12        3.96        3.58      1.13 o
   7   5  12       30.21       31.95      1.99 o
  -1   6  12        0.12        3.46      2.71 o
   0   6  12        1.96        2.34      2.11 o
   1   6  12        5.71        3.55      2.07 o
   2   6  12       11.52       12.15      2.39 o
   3   6  12        7.10        8.81      3.81 o
   4   6  12       21.24       21.42      3.53 o
   5   6  12        5.13        8.57      3.34 o
   6   6  12       14.67       11.19      2.19 o
   7   6  12        0.00        2.21      2.92 o
   0   7  12        0.98        3.42      2.91 o
   1   7  12        0.13        0.23      2.60 o
  -3  -6  13        8.70        7.45      4.11 o
  -2  -6  13       19.56       17.89      2.66 o
   0  -6  13        3.51        3.63      3.57 o
   1  -6  13       29.01       28.36      2.01 o
   2  -6  13        4.36        4.88      1.69 o
  -3  -5  13        2.20       -0.84      3.61 o
  -2  -5  13       27.01       24.99      2.09 o
  -1  -5  13        1.60        0.46      1.97 o
   0  -5  13       17.90       21.05      1.84 o
   1  -5  13       87.69       96.11      3.57 o
   2  -5  13       22.88       24.90      1.95 o
   3  -5  13        0.35        2.77      2.40 o
  -3  -4  13       31.72       37.78      2.70 o
  -2  -4  13        0.36        1.38      1.68 o
  -1  -4  13        0.00       -0.59      1.44 o
   0  -4  13       92.15       85.43      2.48 o
   1  -4  13        1.53        7.59      1.79 o
   2  -4  13        0.25        1.05      1.94 o
   3  -4  13       48.68       47.48      2.19 o
   4  -4  13       30.15       38.39      2.91 o
  -4  -3  13       36.00       32.06      3.80 o
  -3  -3  13       81.03       79.62      3.53 o
  -2  -3  13        0.22        2.20      1.49 o
  -1  -3  13        1.87        1.48      1.41 o
   0  -3  13        5.40        5.64      1.35 o
   1  -3  13      162.32      170.08      2.99 o
   2  -3  13       21.19       19.26      1.68 o
   3  -3  13       74.86       69.82      2.78 o
   4  -3  13       16.69       14.89      2.48 o
  -4  -2  13        0.57        0.56      3.15 o
  -3  -2  13        0.02        2.26      2.29 o
  -2  -2  13       30.52       32.75      2.48 o
  -1  -2  13       21.93       21.08      3.75 o
   0  -2  13       21.75       17.68      1.62 o
   1  -2  13      128.50      130.12      2.64 o
   2  -2  13       30.17       31.46      1.79 o
   3  -2  13       21.59       17.24      1.49 o
   4  -2  13      182.93      180.02      4.38 o
   5  -2  13       23.97       20.80      2.31 o
  -4  -1  13       16.83       17.18      3.37 o
  -3  -1  13       31.06       29.88      2.57 o
  -2  -1  13       83.93       86.49      3.28 o
  -1  -1  13       10.65        7.92      2.03 o
   0  -1  13       91.73       87.23      2.88 o
   1  -1  13       25.14       25.62      1.58 o
   2  -1  13      146.47      148.14      2.76 o
   3  -1  13       13.45       12.50      1.46 o
   4  -1  13      240.39      218.50      4.35 o
   5  -1  13        3.25        3.95      1.95 o
  -4   0  13        0.07        0.32      3.13 o
  -3   0  13       35.28       31.61      2.67 o
  -2   0  13       61.99       57.74      4.37 o
  -1   0  13      189.15      197.29      4.26 o
   0   0  13      276.46      277.58      4.60 o
   1   0  13       56.12       55.89      2.57 o
   2   0  13        1.91        0.68      1.41 o
   3   0  13       46.00       40.36      1.79 o
   4   0  13       14.22       15.75      1.59 o
   5   0  13      140.16      137.58      3.95 o
   6   0  13       23.90       22.04      2.40 o
  -4   1  13        8.23       13.03      3.33 o
  -3   1  13        1.52        0.38      2.10 o
  -2   1  13        0.68        1.88      2.16 o
  -1   1  13      127.59      123.25      3.44 o
   0   1  13        5.72        3.58      2.02 o
   1   1  13      455.67      459.08     10.46 o
   2   1  13       52.17       50.14      2.51 o
   3   1  13       13.14       17.73      1.58 o
   4   1  13       64.51       68.92      2.25 o
   5   1  13      248.60      245.40      4.37 o
   6   1  13       12.26       15.72      2.29 o
  -3   2  13       12.61       15.78      2.30 o
  -2   2  13       10.51       12.74      2.25 o
  -1   2  13       30.57       33.52      3.44 o
   0   2  13      108.49      113.99      5.32 o
   1   2  13      108.32      114.16      3.53 o
   2   2  13      304.23      303.56      5.54 o
   3   2  13       11.03       13.90      1.97 o
   4   2  13       27.11       23.10      1.71 o
   5   2  13        5.63        7.16      2.01 o
   6   2  13       10.19       12.24      2.28 o
  -3   3  13        0.40        2.86      2.34 o
  -2   3  13        3.66        4.15      2.11 o
  -1   3  13        0.35        2.18      2.00 o
   0   3  13       17.02       20.03      2.48 o
   1   3  13       72.70       74.79      8.63 o
   2   3  13       52.54       51.16      2.87 o
   3   3  13        5.15        3.66      1.88 o
   4   3  13        0.22       -0.32      1.52 o
   5   3  13       10.81       14.90      2.18 o
   6   3  13       87.35       85.69      2.81 o
   7   3  13       54.42       66.31      2.61 o
  -2   4  13       10.52       11.75      1.94 o
  -1   4  13        0.06        1.18      2.05 o
   0   4  13       18.31       16.28      2.31 o
   1   4  13        0.62        0.17      2.21 o
   2   4  13       21.95       22.88      2.44 o
   3   4  13       38.72       35.77      3.65 o
   4   4  13        6.51        6.01      2.92 o
   5   4  13       10.49       13.10      2.41 o
   6   4  13        0.73        2.27      1.39 o
   7   4  13        2.43        2.78      1.75 o
  -1   5  13        6.96        5.39      2.63 o
   0   5  13        0.65        1.19      2.13 o
   1   5  13       16.51       17.63      2.43 o
   2   5  13       31.66       33.50      2.83 o
   3   5  13       11.60       11.56      2.41 o
   4   5  13        0.74        1.51      3.08 o
   5   5  13        0.05        0.99      2.18 o
   6   5  13        5.43        6.17      1.69 o
   7   5  13       20.59       20.36      3.63 o
   1   6  13        0.77       -1.90      2.94 o
   2   6  13        3.33        5.39      2.98 o
   3   6  13        0.87        0.27      3.82 o
   4   6  13       12.13       17.14      3.67 o
   5   6  13        0.26       -0.32      3.04 o
   6   6  13        2.66        3.13      2.78 o
  -2  -6  14       23.27       22.81      3.51 o
   2  -6  14       15.96       18.61      3.19 o
  -2  -5  14       32.55       34.89      3.73 o
  -1  -5  14       52.90       64.18      4.15 o
   0  -5  14       96.49       88.09      3.37 o
   1  -5  14        1.72        1.68      2.06 o
   2  -5  14        0.20       -0.94      1.62 o
  -2  -4  14       18.59       16.98      2.38 o
  -1  -4  14       13.10       11.06      1.76 o
   0  -4  14      122.40      133.48      3.04 o
   1  -4  14       74.17       76.63      4.39 o
   2  -4  14       10.34        9.08      2.09 o
   3  -4  14      126.82      144.13      4.08 o
  -3  -3  14       19.95       22.61      3.79 o
  -2  -3  14       16.44       18.57      1.86 o
  -1  -3  14       34.70       35.45      1.97 o
   0  -3  14        0.80        4.72      1.63 o
   1  -3  14      281.00      281.08      3.84 o
   2  -3  14        1.20        0.45      1.73 o
   3  -3  14       20.81       18.00      2.18 o
   4  -3  14       25.73       28.16      2.75 o
  -3  -2  14        4.24        5.32      2.32 o
  -2  -2  14       60.68       68.25      4.68 o
  -1  -2  14        0.00       -1.52      1.52 o
   0  -2  14       23.94       23.55      1.78 o
   1  -2  14       18.92       21.13      1.85 o
   2  -2  14       32.60       34.90      2.58 o
   3  -2  14        1.58        2.78      1.50 o
   4  -2  14       33.30       33.24      2.72 o
  -3  -1  14       10.59       11.82      2.59 o
  -2  -1  14       19.09       16.54      2.62 o
  -1  -1  14        2.13        2.01      2.05 o
   0  -1  14        0.18        1.02      1.80 o
   1  -1  14        7.99        9.79      1.74 o
   2  -1  14      132.18      133.80      2.82 o
   3  -1  14       51.93       52.09      2.06 o
   4  -1  14       59.03       61.80      2.22 o
   5  -1  14        5.30        7.19      2.67 o
  -3   0  14        0.01       -1.68      2.98 o
  -2   0  14        0.90        1.87      2.39 o
  -1   0  14        3.26        5.06      2.30 o
   0   0  14        0.04        3.01      1.93 o
   1   0  14       28.00       34.55      2.37 o
   2   0  14        7.18        7.86      1.59 o
   3   0  14       60.43       54.32      2.44 o
   4   0  14        0.00        1.51      1.61 o
   5   0  14        0.47        0.29      2.05 o
  -3   1  14        1.09       -0.98      3.56 o
  -2   1  14        7.95        8.98      2.50 o
  -1   1  14      115.44      115.40      3.53 o
   0   1  14        3.85        3.02      2.15 o
   1   1  14        1.80        2.08      2.15 o
   2   1  14       27.00       27.42      2.21 o
   3   1  14        0.21       -0.15      1.48 o
   4   1  14       83.66       91.12      2.99 o
   5   1  14       35.82       35.85      2.57 o
  -2   2  14       32.02       30.89      2.72 o
  -1   2  14        1.58        0.46      2.14 o
   0   2  14       58.03       49.69      2.82 o
   1   2  14       19.30       18.20      2.55 o
   2   2  14       14.54       15.11      2.24 o
   3   2  14       61.80       61.77      2.32 o
   4   2  14      173.66      176.36      3.29 o
   5   2  14        2.68        4.52      2.22 o
   6   2  14        4.77        3.35      2.14 o
  -1   3  14       33.28       34.47      2.53 o
   0   3  14       13.66       14.26      2.31 o
   1   3  14       95.32       93.02     12.50 o
   2   3  14       31.01       35.30      2.68 o
   3   3  14       14.26       14.90      2.15 o
   4   3  14        0.97        0.95      1.73 o
   5   3  14       37.83       42.78      2.93 o
   6   3  14       21.09       15.99      2.48 o
   7   3  14       51.52       48.76      3.90 o
  -2   4  14        0.22       -1.07      2.98 o
   0   4  14        5.14        2.05      2.43 o
   1   4  14       40.77       44.43      3.05 o
   2   4  14       18.33       22.45      2.53 o
   3   4  14        0.01       -1.73      2.29 o
   4   4  14        0.00        1.47      3.21 o
   5   4  14       88.13       88.57      3.44 o
   6   4  14        0.05       -0.39      1.65 o
   1   5  14       13.15        9.58      3.10 o
   2   5  14       32.05       40.01      3.09 o
   3   5  14        0.10       -2.48      2.48 o
   4   5  14        0.74        0.82      3.45 o
   5   5  14        1.61        0.40      2.08 o
   6   5  14       25.22       29.71      3.88 o
  -1  -5  15       18.61       28.69      3.97 o
   1  -5  15        5.66        5.06      3.14 o
  -1  -4  15        3.81        2.12      3.08 o
   0  -4  15        2.28        3.33      1.80 o
   1  -4  15        6.20       10.06      2.08 o
   2  -4  15        0.75        1.29      2.09 o
  -2  -3  15       16.00       11.96      3.65 o
  -1  -3  15        7.00        5.71      1.73 o
   0  -3  15       33.16       42.27      3.00 o
   1  -3  15       59.10       71.00      2.50 o
   2  -3  15       78.02       89.63      3.47 o
   3  -3  15        2.80        2.25      2.33 o
  -2  -2  15        3.85        1.22      3.47 o
  -1  -2  15        0.07       -0.40      1.72 o
   0  -2  15      129.20      121.11      2.94 o
   1  -2  15        1.62        6.67      1.87 o
   2  -2  15       21.16       15.44      2.06 o
   3  -2  15       55.64       52.36      3.73 o
  -2  -1  15        0.26       -0.80      2.82 o
  -1  -1  15        0.90       -1.70      2.16 o
   0  -1  15       16.81       17.75      2.43 o
   1  -1  15      122.10      130.26      4.85 o
   2  -1  15        6.94        7.10      1.71 o
   3  -1  15      115.24      107.98      2.70 o
   4  -1  15       26.59       27.54      1.81 o
  -1   0  15        0.31       -0.07      2.08 o
   0   0  15        1.21        1.93      2.00 o
   1   0  15      113.67      115.83      4.35 o
   2   0  15        0.02       -1.66      1.68 o
   3   0  15       54.65       53.01      2.90 o
   4   0  15       66.66       67.85      2.39 o
  -1   1  15        8.40        8.12      2.33 o
   0   1  15       20.79       22.49      2.74 o
   1   1  15        6.49        7.12      2.10 o
   2   1  15       42.95       46.96      2.74 o
   3   1  15        2.57        3.03      1.68 o
   4   1  15      109.37      105.59      2.91 o
   5   1  15        1.76        1.78      2.57 o
  -1   2  15       29.33       30.27      4.34 o
   0   2  15       39.51       37.49      3.09 o
   1   2  15        3.09        2.09      2.09 o
   2   2  15        0.09        1.20      1.72 o
   3   2  15        0.02       -0.54      1.68 o
   4   2  15       20.39       24.78      2.11 o
   5   2  15       20.63       17.32      3.07 o
   0   3  15        1.39        0.55      2.15 o
   1   3  15      115.53      124.58      9.28 o
   2   3  15       10.23       13.95      2.32 o
   3   3  15        0.70        0.54      1.97 o
   4   3  15       25.79       28.94      2.25 o
   5   3  15       58.95       62.78      4.34 o
   2   4  15       48.94       49.10      4.56 o
   3   4  15        1.25        2.62      3.52 o
   4   4  15        1.71        2.70      3.58 o
   5   4  15        4.02        7.05      3.61 o
   6   4  15        2.38        5.96      3.21 o
   0  -4  16       24.72       31.32      2.58 o
   1  -4  16       10.32       11.91      3.10 o
   2  -4  16       20.39       20.59      3.60 o
  -1  -3  16       24.03       22.25      3.41 o
   0  -3  16       79.24       80.14      3.13 o
   1  -3  16        1.55        1.61      1.65 o
   2  -3  16        1.09        0.85      2.67 o
  -1  -2  16       23.07       22.21      3.73 o
   0  -2  16      131.77      143.22      3.87 o
   1  -2  16       11.64       11.45      1.90 o
   2  -2  16       13.39       14.59      1.86 o
   3  -2  16       76.83       87.08      4.56 o
   0  -1  16        1.25        3.97      1.99 o
   1  -1  16       94.27       97.84      3.23 o
   2  -1  16        2.02        0.22      1.75 o
   3  -1  16        1.07        1.07      1.80 o
   4  -1  16       22.50       21.23      3.09 o
   0   0  16       36.07       43.77      2.79 o
   1   0  16       12.31       13.67      2.03 o
   2   0  16        0.77       -0.78      2.06 o
   3   0  16        0.15        1.53      1.61 o
   4   0  16        1.41        1.61      1.80 o
   1   1  16        3.90        2.94      2.37 o
   2   1  16       12.98       10.63      1.81 o
   3   1  16       34.53       35.82      2.18 o
   4   1  16        4.67        2.92      2.03 o
   2   2  16        0.85        0.24      2.15 o
   3   2  16       46.56       45.07      2.90 o
   4   2  16        0.00       -1.98      2.24 o
   5   2  16        4.82        6.41      2.96 o
   4   3  16       29.78       33.43      4.31 o
   5   3  16        3.12        1.23      3.15 o
   1  -3  17        6.65        6.40      2.77 o
   1  -2  17        0.61       -0.81      2.56 o
   2  -2  17        1.31       -0.08      2.49 o
   3  -2  17        8.12       14.74      3.40 o
   2  -1  17       69.17       71.83      4.43 o
   3  -1  17       16.57       16.57      2.34 o
   3   0  17       36.30       34.55      2.67 o
   4   0  17       78.70       79.18      6.87 o
   4   1  17       18.58       18.91      3.83 o
 
